# Supplementary material for: catena-Poly[[[{5,5′-dimeth­oxy-2,2′-[ethane-1,2-diylbis(nitrilo­methyl­idyne)]diphenolato}manganese(III)]-μ-acetato] methanol monosolvate]
Source: Acta Crystallogr Sect E Struct Rep Online. 2010 Oct 9;66(Pt 11):m1384–5. doi: 10.1107/S160053681003984X (PMC3008984; doi:10.1107/S160053681003984X)
Supplement: Supplementary file 1 [file e-66-m1384-sup1.cif]

##############################################################################
###                                                                        ###
###        Electronic paper (Acta Crystallographica Section E)             ###
###                                                                        ###
##############################################################################
#                                                                            #
# This CIF contains the data in a paper accepted for publication in Acta     #
# Crystallographica Section E. It conforms to the requirements of Notes      #
# for Authors for Section E, and has been peer reviewed under the auspices   #
# of the IUCr Commission on Journals.                                        #
#                                                                            #
# Full details of the Crystallographic Information File format               #
# are given in the paper "The Crystallographic Information File (CIF):       #
# a New Standard Archive File for Crystallography" by S. R. Hall, F. H.      #
# Allen and I. D. Brown [Acta Cryst. (1991), A47, 655-685].                  #
#                                                                            #
# The current version of the core CIF dictionary is obtainable from          #
# ftp://ftp.iucr.org/pub/cif_core.dic. The current version number is 2.4.    #
#                                                                            #
# Software is freely available for graphical display of the structure(s) in  #
# this CIF.  For information consult the CIF home page http://www.iucr.org/  #
# cif/home.html                                                              #
#                                                                            #
# This file may be used for bona fide research purposes within the           #
# scientific community so long as proper attribution is given to the journal # 
# article from which it was obtained.                                        #
#                                                                            #
##############################################################################
                                             
data_I
_audit_creation_method     SHELXL-97
_chemical_name_systematic
;
<i>catena</i>-Poly[[[{5,5'-dimethoxy-2,2'-[ethane-1,2-
diylbis(nitrilomethylidyne)]diphenolato}manganese(III)]-\m-acetato] methanol
monosolvate]
;
_chemical_name_common     ?
_chemical_formula_moiety     'C20 H21 Mn N2 O6, C H4 O'
_chemical_formula_sum     'C21 H25 Mn N2 O7'
_chemical_formula_iupac     '[Mn (C18 H18 N2 O4) (C2 H3 O2)], C H4 O'
_chemical_formula_weight     472.37
_chemical_melting_point     ?
_symmetry_cell_setting     monoclinic
_symmetry_space_group_name_H-M     'P 21/a'
_symmetry_space_group_name_hall     '-P 2yab'
loop_
    _symmetry_equiv_pos_as_xyz
    'x, y, z'
    '-x+1/2, y+1/2, -z'
    '-x, -y, -z'
    'x-1/2, -y-1/2, z'
_cell_length_a     6.6237(2)
_cell_length_b     21.5007(6)
_cell_length_c     14.5544(4)
_cell_angle_alpha     90.00
_cell_angle_beta     97.539(3)
_cell_angle_gamma     90.00
_cell_volume     2054.84(10)
_cell_formula_units_Z     4
_cell_measurement_reflns_used     13341
_cell_measurement_theta_min     4.7198
_cell_measurement_theta_max     32.6334
_cell_measurement_temperature     110(2)
_exptl_crystal_description     plate
_exptl_crystal_colour     'light green'
_exptl_crystal_size_max     0.52
_exptl_crystal_size_mid     0.41
_exptl_crystal_size_min     0.16
_exptl_crystal_density_diffrn     1.527
_exptl_crystal_density_meas     ?
_exptl_crystal_density_method     'not measured'
_exptl_crystal_F_000     984
_exptl_absorpt_coefficient_mu     0.690
_exptl_absorpt_correction_type     multi-scan
_exptl_absorpt_process_details
;
(CrysAlis RED; Oxford Diffraction, 2007)
;
_exptl_absorpt_correction_T_min     0.91347
_exptl_absorpt_correction_T_max     1.00000
_exptl_special_details
;
;
_diffrn_ambient_temperature     110(2)
_diffrn_radiation_type     MoK\a
_diffrn_radiation_wavelength     0.71073
_diffrn_radiation_source     'Enhance (Mo) X-ray Source'
_diffrn_radiation_monochromator     graphite
_diffrn_measurement_device_type
                   'Oxford Diffraction Gemini diffractometer with Ruby detector'
_diffrn_measurement_method     '\w scans'
_diffrn_detector_area_resol_mean     10.5081
_diffrn_reflns_number     27951
_diffrn_reflns_av_R_equivalents     0.0000
_diffrn_reflns_av_sigmaI/netI     0.0436
_diffrn_reflns_theta_min     4.73
_diffrn_reflns_theta_max     32.72
_diffrn_reflns_theta_full     25.00
_diffrn_measured_fraction_theta_max     0.914
_diffrn_measured_fraction_theta_full     0.993
_diffrn_reflns_limit_h_min     -10
_diffrn_reflns_limit_h_max     8
_diffrn_reflns_limit_k_min     -31
_diffrn_reflns_limit_k_max     31
_diffrn_reflns_limit_l_min     -21
_diffrn_reflns_limit_l_max     21
_diffrn_standards_number     2
_diffrn_standards_interval_count     50
_diffrn_standards_interval_time     ?
_diffrn_standards_decay_%     <2%
_refine_special_details
;
Refinement of <i>F</i>^2^ against ALL reflections. The weighted <i>R</i>-factor
<i>wR</i> and goodness of fit <i>S</i> are based on <i>F</i>^2^, conventional
<i>R</i>-factors <i>R</i> are based on <i>F</i>, with <i>F</i> set to zero for
negative <i>F</i>^2^. The threshold expression of <i>F</i>^2^ >
\s(<i>F</i>^2^) is used only for calculating <i>R</i>-factors(gt) <i>etc</i>.
and is not relevant to the choice of reflections for refinement.
<i>R</i>-factors based on <i>F</i>^2^ are statistically about twice as large
as those based on <i>F</i>, and <i>R</i>- factors based on ALL data will be
even larger.
;
_reflns_number_total     27951
_reflns_number_gt     23528
_reflns_threshold_expression     I>2\s(I)
_refine_ls_structure_factor_coef     Fsqd
_refine_ls_matrix_type     full
_refine_ls_R_factor_all     0.0579
_refine_ls_R_factor_gt     0.0498
_refine_ls_wR_factor_gt     0.1319
_refine_ls_wR_factor_ref     0.1348
_refine_ls_goodness_of_fit_ref     1.028
_refine_ls_restrained_S_all     1.027
_refine_ls_number_reflns     27951
_refine_ls_number_parameters     286
_refine_ls_number_restraints     6
_refine_ls_hydrogen_treatment     constr
_refine_ls_weighting_scheme     calc
_refine_ls_weighting_details
                 'calc w=1/[\s^2^(Fo^2^)+(0.0898P)^2^] where P=(Fo^2^+2Fc^2^)/3'
_atom_sites_solution_hydrogens     geom
_atom_sites_solution_primary     direct
_atom_sites_solution_secondary     difmap
_refine_ls_shift/su_max     0.002
_refine_ls_shift/su_mean     0.000
_refine_diff_density_max     0.847
_refine_diff_density_min     -0.685
_refine_ls_extinction_method     none
_refine_ls_extinction_coef     ?
loop_
    _atom_type_symbol
    _atom_type_description
    _atom_type_scat_dispersion_real
    _atom_type_scat_dispersion_imag
    _atom_type_scat_source
    'C' 'C' 0.0033 0.0016
                         'International Tables Vol C Tables 4.2.6.8 and 6.1.1.4'
    'H' 'H' 0.0000 0.0000
                         'International Tables Vol C Tables 4.2.6.8 and 6.1.1.4'
    'N' 'N' 0.0061 0.0033
                         'International Tables Vol C Tables 4.2.6.8 and 6.1.1.4'
    'O' 'O' 0.0106 0.0060
                         'International Tables Vol C Tables 4.2.6.8 and 6.1.1.4'
    'Mn' 'Mn' 0.3368 0.7283
                         'International Tables Vol C Tables 4.2.6.8 and 6.1.1.4'
_computing_data_collection
;
CrysAlisPro (Oxford Diffraction, 2007)
;
_computing_cell_refinement
;
CrysAlisPro (Oxford Diffraction, 2007)
;
_computing_data_reduction
;
CrysAlisPro (Oxford Diffraction, 2007)
;
_computing_structure_solution     'SHELXS-97 (Sheldrick, 2008)'
_computing_structure_refinement     'SHELXL-97 (Sheldrick, 2008)'
_computing_molecular_graphics     'SHELXTL (Sheldrick, 2008)'
_computing_publication_material     'SHELXTL (Sheldrick, 2008)'
loop_
    _atom_site_type_symbol
    _atom_site_label
    _atom_site_fract_x
    _atom_site_fract_y
    _atom_site_fract_z
    _atom_site_U_iso_or_equiv
    _atom_site_adp_type
    _atom_site_calc_flag
    _atom_site_refinement_flags
    _atom_site_occupancy
    _atom_site_disorder_assembly
    _atom_site_disorder_group
    Mn Mn 0.77366(3) 0.606687(7) 0.227328(16) 0.00949(5) Uani d . 1 . .
    O O1 0.80026(15) 0.61005(4) 0.35732(7) 0.01268(18) Uani d . 1 . .
    O O2 0.76671(14) 0.51776(3) 0.22257(7) 0.01220(16) Uani d . 1 . .
    O O3 0.71680(16) 0.69036(4) 0.65521(7) 0.0195(2) Uani d . 1 . .
    O O4 0.79190(16) 0.31182(4) 0.10149(7) 0.0208(2) Uani d . 1 . .
    O O11 0.44142(13) 0.62058(4) 0.21616(7) 0.01380(19) Uani d . 1 . .
    O O1S 0.8413(2) 0.44152(5) 0.38349(9) 0.0392(3) Uani d . 1 . .
    H H1S 0.8159 0.4732 0.3501 0.047 Uiso calc R 1 . .
    O O12 0.11057(14) 0.61395(4) 0.21865(8) 0.0168(2) Uani d . 1 . .
    N N1 0.79273(15) 0.69822(4) 0.21731(8) 0.0113(2) Uani d . 1 . .
    N N2 0.74229(17) 0.61290(4) 0.08940(8) 0.0104(2) Uani d . 1 . .
    C C1 0.76904(19) 0.65884(6) 0.41014(10) 0.0119(3) Uani d . 1 . .
    C C2 0.75241(19) 0.64810(5) 0.50357(10) 0.0134(2) Uani d . 1 . .
    H H2A 0.7550 0.6067 0.5264 0.016 Uiso calc R 1 . .
    C C3 0.73217(19) 0.69741(6) 0.56355(10) 0.0146(3) Uani d . 1 . .
    C C4 0.7072(3) 0.62795(6) 0.68929(10) 0.0231(3) Uani d . 1 . .
    H H4A 0.5869 0.6070 0.6570 0.035 Uiso calc R 1 . .
    H H4B 0.6982 0.6289 0.7560 0.035 Uiso calc R 1 . .
    H H4C 0.8301 0.6053 0.6782 0.035 Uiso calc R 1 . .
    C C5 0.72696(19) 0.75947(6) 0.53186(11) 0.0157(3) Uani d . 1 . .
    H H5A 0.7143 0.7930 0.5732 0.019 Uiso calc R 1 . .
    C C6 0.74048(19) 0.77021(6) 0.44040(11) 0.0146(3) Uani d . 1 . .
    H H6A 0.7377 0.8119 0.4188 0.018 Uiso calc R 1 . .
    C C7 0.75847(18) 0.72128(6) 0.37643(10) 0.0118(2) Uani d . 1 . .
    C C8 0.78234(19) 0.73750(5) 0.28384(9) 0.0121(2) Uani d . 1 . .
    H H8A 0.7914 0.7805 0.2697 0.014 Uiso calc R 1 . .
    C C9 0.8389(2) 0.71838(5) 0.12610(9) 0.0136(2) Uani d . 1 . .
    H H9A 0.9868 0.7147 0.1229 0.016 Uiso calc R 1 . .
    H H9B 0.7985 0.7624 0.1152 0.016 Uiso calc R 1 . .
    C C10 0.7205(2) 0.67696(5) 0.05339(9) 0.0146(3) Uani d . 1 . .
    H H10A 0.5752 0.6892 0.0434 0.018 Uiso calc R 1 . .
    H H10B 0.7764 0.6803 -0.0062 0.018 Uiso calc R 1 . .
    C C11 0.74324(19) 0.56693(5) 0.03192(10) 0.0137(3) Uani d . 1 . .
    H H11A 0.7325 0.5767 -0.0322 0.016 Uiso calc R 1 . .
    C C12 0.75926(19) 0.50231(5) 0.05733(10) 0.0122(2) Uani d . 1 . .
    C C13 0.7634(2) 0.45918(5) -0.01514(10) 0.0142(3) Uani d . 1 . .
    H H13A 0.7566 0.4741 -0.0769 0.017 Uiso calc R 1 . .
    C C14 0.7771(2) 0.39615(5) 0.00064(9) 0.0147(2) Uani d . 1 . .
    H H14A 0.7825 0.3678 -0.0490 0.018 Uiso calc R 1 . .
    C C15 0.78265(19) 0.37496(5) 0.09200(10) 0.0136(3) Uani d . 1 . .
    C C16 0.7857(2) 0.28654(6) 0.19224(11) 0.0216(3) Uani d . 1 . .
    H H16A 0.9072 0.2998 0.2334 0.032 Uiso calc R 1 . .
    H H16B 0.7823 0.2410 0.1887 0.032 Uiso calc R 1 . .
    H H16C 0.6636 0.3016 0.2166 0.032 Uiso calc R 1 . .
    C C17 0.77871(19) 0.41586(5) 0.16587(9) 0.0126(2) Uani d . 1 . .
    H H17A 0.7830 0.4002 0.2271 0.015 Uiso calc R 1 . .
    C C18 0.76836(19) 0.48048(5) 0.14978(9) 0.0108(2) Uani d . 1 . .
    C C1A 0.2875(2) 0.59357(5) 0.23982(9) 0.0124(2) Uani d U 1 . .
    C C2A 0.3177(2) 0.53384(6) 0.29512(12) 0.0230(3) Uani d . 1 . .
    H H2AA 0.3698 0.5015 0.2571 0.035 Uiso calc R 1 . .
    H H2AB 0.1872 0.5205 0.3134 0.035 Uiso calc R 1 . .
    H H2AC 0.4155 0.5410 0.3507 0.035 Uiso calc R 1 . .
    C C1S 0.7768(3) 0.45186(7) 0.47111(13) 0.0281(4) Uani d . 1 . .
    H H1S1 0.8510 0.4239 0.5169 0.042 Uiso calc R 1 . .
    H H1S2 0.6304 0.4437 0.4672 0.042 Uiso calc R 1 . .
    H H1S3 0.8044 0.4951 0.4899 0.042 Uiso calc R 1 . .
loop_
    _atom_site_aniso_label
    _atom_site_aniso_U_11
    _atom_site_aniso_U_22
    _atom_site_aniso_U_33
    _atom_site_aniso_U_12
    _atom_site_aniso_U_13
    _atom_site_aniso_U_23
    Mn 0.01095(8) 0.00751(7) 0.01000(8) 0.00012(7) 0.00128(8) 0.00023(7)
    O1 0.0164(4) 0.0094(4) 0.0124(5) 0.0016(3) 0.0022(4) -0.0005(3)
    O2 0.0173(4) 0.0095(3) 0.0100(4) 0.0008(3) 0.0024(4) -0.0002(4)
    O3 0.0303(6) 0.0154(4) 0.0131(5) 0.0011(4) 0.0040(4) -0.0029(4)
    O4 0.0377(6) 0.0095(4) 0.0156(5) 0.0000(4) 0.0044(5) -0.0005(4)
    O11 0.0089(4) 0.0142(4) 0.0187(5) -0.0002(3) 0.0033(4) 0.0013(4)
    O1S 0.0710(9) 0.0293(6) 0.0181(6) 0.0173(6) 0.0087(7) 0.0048(5)
    O12 0.0117(4) 0.0169(4) 0.0222(6) -0.0007(3) 0.0035(4) 0.0014(4)
    N1 0.0097(5) 0.0112(4) 0.0132(6) -0.0008(4) 0.0025(4) 0.0008(4)
    N2 0.0103(5) 0.0080(4) 0.0131(5) 0.0009(4) 0.0027(4) 0.0016(4)
    C1 0.0097(6) 0.0119(5) 0.0133(7) 0.0003(4) -0.0014(5) -0.0021(5)
    C2 0.0168(6) 0.0088(5) 0.0144(7) -0.0004(5) 0.0015(5) -0.0013(5)
    C3 0.0143(6) 0.0173(6) 0.0121(7) 0.0002(5) 0.0012(5) -0.0008(5)
    C4 0.0358(8) 0.0185(6) 0.0150(7) -0.0007(7) 0.0032(7) 0.0001(5)
    C5 0.0158(6) 0.0138(6) 0.0173(7) 0.0000(5) 0.0011(5) -0.0056(5)
    C6 0.0135(6) 0.0104(5) 0.0196(8) 0.0001(5) 0.0010(5) -0.0024(5)
    C7 0.0092(6) 0.0120(5) 0.0139(7) 0.0001(4) 0.0009(4) -0.0012(5)
    C8 0.0097(5) 0.0098(5) 0.0166(7) 0.0000(5) 0.0013(5) 0.0011(4)
    C9 0.0150(6) 0.0114(5) 0.0147(7) -0.0022(5) 0.0033(5) 0.0024(5)
    C10 0.0193(6) 0.0106(5) 0.0140(6) 0.0018(5) 0.0022(6) 0.0048(5)
    C11 0.0147(6) 0.0151(5) 0.0111(6) 0.0007(5) 0.0013(5) 0.0018(5)
    C12 0.0138(6) 0.0112(5) 0.0114(6) 0.0004(5) 0.0010(5) -0.0004(5)
    C13 0.0154(6) 0.0153(5) 0.0117(6) -0.0007(5) 0.0017(5) 0.0000(5)
    C14 0.0187(6) 0.0142(5) 0.0111(6) -0.0014(5) 0.0019(5) -0.0032(5)
    C15 0.0162(6) 0.0094(5) 0.0150(7) 0.0000(4) 0.0013(5) -0.0013(5)
    C16 0.0346(8) 0.0114(5) 0.0191(7) 0.0005(6) 0.0043(6) 0.0020(5)
    C17 0.0148(6) 0.0110(5) 0.0120(6) -0.0002(5) 0.0014(5) -0.0006(5)
    C18 0.0093(5) 0.0114(5) 0.0115(6) 0.0015(5) 0.0008(5) -0.0013(4)
    C1A 0.0146(5) 0.0116(5) 0.0108(6) 0.0041(5) 0.0005(5) -0.0031(4)
    C2A 0.0182(7) 0.0212(6) 0.0308(9) 0.0016(6) 0.0077(6) 0.0135(6)
    C1S 0.0338(9) 0.0290(8) 0.0218(9) 0.0001(7) 0.0048(7) 0.0003(7)
_geom_special_details
;
All e.s.d.'s (except the e.s.d. in the dihedral angle between two l.s. planes)
are estimated using the full covariance matrix. The cell e.s.d.'s are taken
into account individually in the estimation of e.s.d.'s in distances, angles
and torsion angles; correlations between e.s.d.'s in cell parameters are only
used when they are defined by crystal symmetry. An approximate (isotropic)
treatment of cell e.s.d.'s is used for estimating e.s.d.'s involving l.s.
planes.
;
loop_
    _geom_bond_atom_site_label_1
    _geom_bond_atom_site_label_2
    _geom_bond_site_symmetry_2
    _geom_bond_distance
    _geom_bond_publ_flag
    Mn O1 . 1.8784(10) ?
    Mn O2 . 1.9135(7) ?
    Mn N1 . 1.9786(9) ?
    Mn N2 . 1.9954(11) ?
    Mn O11 . 2.2056(9) ?
    Mn O12 1_655 2.2571(9) ?
    O1 C1 . 1.3327(15) ?
    O2 C18 . 1.3297(15) ?
    O3 C3 . 1.3597(17) ?
    O3 C4 . 1.4349(16) ?
    O4 C15 . 1.3650(14) ?
    O4 C16 . 1.4339(17) ?
    O11 C1A . 1.2598(15) ?
    O1S C1S . 1.414(2) ?
    O1S H1S . 0.8400 ?
    O12 C1A . 1.2514(15) ?
    O12 Mn 1_455 2.2571(9) ?
    N1 C8 . 1.2935(16) ?
    N1 C9 . 1.4663(17) ?
    N2 C11 . 1.2954(16) ?
    N2 C10 . 1.4741(14) ?
    C1 C2 . 1.398(2) ?
    C1 C7 . 1.4279(17) ?
    C2 C3 . 1.3909(18) ?
    C2 H2A . 0.9500 ?
    C3 C5 . 1.4109(17) ?
    C4 H4A . 0.9800 ?
    C4 H4B . 0.9800 ?
    C4 H4C . 0.9800 ?
    C5 C6 . 1.365(2) ?
    C5 H5A . 0.9500 ?
    C6 C7 . 1.4202(19) ?
    C6 H6A . 0.9500 ?
    C7 C8 . 1.4208(19) ?
    C8 H8A . 0.9500 ?
    C9 C10 . 1.5199(18) ?
    C9 H9A . 0.9900 ?
    C9 H9B . 0.9900 ?
    C10 H10A . 0.9900 ?
    C10 H10B . 0.9900 ?
    C11 C12 . 1.4380(16) ?
    C11 H11A . 0.9500 ?
    C12 C13 . 1.4075(18) ?
    C12 C18 . 1.4189(18) ?
    C13 C14 . 1.3755(16) ?
    C13 H13A . 0.9500 ?
    C14 C15 . 1.4013(18) ?
    C14 H14A . 0.9500 ?
    C15 C17 . 1.3919(18) ?
    C16 H16A . 0.9800 ?
    C16 H16B . 0.9800 ?
    C16 H16C . 0.9800 ?
    C17 C18 . 1.4092(16) ?
    C17 H17A . 0.9500 ?
    C1A C2A . 1.5148(17) ?
    C2A H2AA . 0.9800 ?
    C2A H2AB . 0.9800 ?
    C2A H2AC . 0.9800 ?
    C1S H1S1 . 0.9800 ?
    C1S H1S2 . 0.9800 ?
    C1S H1S3 . 0.9800 ?
loop_
    _geom_angle_atom_site_label_1
    _geom_angle_atom_site_label_2
    _geom_angle_atom_site_label_3
    _geom_angle_site_symmetry_1
    _geom_angle_site_symmetry_3
    _geom_angle
    _geom_angle_publ_flag
    O1 Mn O2 . . 94.22(4) ?
    O1 Mn N1 . . 92.15(4) ?
    O2 Mn N1 . . 173.02(5) ?
    O1 Mn N2 . . 173.93(3) ?
    O2 Mn N2 . . 91.81(4) ?
    N1 Mn N2 . . 81.87(4) ?
    O1 Mn O11 . . 91.71(4) ?
    O2 Mn O11 . . 96.53(4) ?
    N1 Mn O11 . . 86.13(4) ?
    N2 Mn O11 . . 86.88(4) ?
    O1 Mn O12 . 1_655 95.22(4) ?
    O2 Mn O12 . 1_655 94.96(4) ?
    N1 Mn O12 . 1_655 81.60(4) ?
    N2 Mn O12 . 1_655 84.97(4) ?
    O11 Mn O12 . 1_655 166.11(3) ?
    C1 O1 Mn . . 127.60(8) ?
    C18 O2 Mn . . 128.94(8) ?
    C3 O3 C4 . . 117.12(10) ?
    C15 O4 C16 . . 117.64(10) ?
    C1A O11 Mn . . 138.82(8) ?
    C1S O1S H1S . . 109.5 ?
    C1A O12 Mn . 1_455 149.65(9) ?
    C8 N1 C9 . . 121.50(10) ?
    C8 N1 Mn . . 125.74(9) ?
    C9 N1 Mn . . 112.57(8) ?
    C11 N2 C10 . . 119.47(11) ?
    C11 N2 Mn . . 126.15(9) ?
    C10 N2 Mn . . 114.36(8) ?
    O1 C1 C2 . . 117.98(11) ?
    O1 C1 C7 . . 123.11(13) ?
    C2 C1 C7 . . 118.88(12) ?
    C3 C2 C1 . . 120.73(11) ?
    C3 C2 H2A . . 119.6 ?
    C1 C2 H2A . . 119.6 ?
    O3 C3 C2 . . 123.82(12) ?
    O3 C3 C5 . . 115.12(12) ?
    C2 C3 C5 . . 121.06(14) ?
    O3 C4 H4A . . 109.5 ?
    O3 C4 H4B . . 109.5 ?
    H4A C4 H4B . . 109.5 ?
    O3 C4 H4C . . 109.5 ?
    H4A C4 H4C . . 109.5 ?
    H4B C4 H4C . . 109.5 ?
    C6 C5 C3 . . 118.47(12) ?
    C6 C5 H5A . . 120.8 ?
    C3 C5 H5A . . 120.8 ?
    C5 C6 C7 . . 122.39(12) ?
    C5 C6 H6A . . 118.8 ?
    C7 C6 H6A . . 118.8 ?
    C6 C7 C8 . . 117.99(12) ?
    C6 C7 C1 . . 118.41(13) ?
    C8 C7 C1 . . 123.38(12) ?
    N1 C8 C7 . . 124.97(11) ?
    N1 C8 H8A . . 117.5 ?
    C7 C8 H8A . . 117.5 ?
    N1 C9 C10 . . 107.90(10) ?
    N1 C9 H9A . . 110.1 ?
    C10 C9 H9A . . 110.1 ?
    N1 C9 H9B . . 110.1 ?
    C10 C9 H9B . . 110.1 ?
    H9A C9 H9B . . 108.4 ?
    N2 C10 C9 . . 106.41(10) ?
    N2 C10 H10A . . 110.4 ?
    C9 C10 H10A . . 110.4 ?
    N2 C10 H10B . . 110.4 ?
    C9 C10 H10B . . 110.4 ?
    H10A C10 H10B . . 108.6 ?
    N2 C11 C12 . . 125.27(13) ?
    N2 C11 H11A . . 117.4 ?
    C12 C11 H11A . . 117.4 ?
    C13 C12 C18 . . 119.34(11) ?
    C13 C12 C11 . . 116.87(12) ?
    C18 C12 C11 . . 123.78(12) ?
    C14 C13 C12 . . 122.10(12) ?
    C14 C13 H13A . . 118.9 ?
    C12 C13 H13A . . 118.9 ?
    C13 C14 C15 . . 118.14(12) ?
    C13 C14 H14A . . 120.9 ?
    C15 C14 H14A . . 120.9 ?
    O4 C15 C17 . . 123.73(12) ?
    O4 C15 C14 . . 114.49(11) ?
    C17 C15 C14 . . 121.78(11) ?
    O4 C16 H16A . . 109.5 ?
    O4 C16 H16B . . 109.5 ?
    H16A C16 H16B . . 109.5 ?
    O4 C16 H16C . . 109.5 ?
    H16A C16 H16C . . 109.5 ?
    H16B C16 H16C . . 109.5 ?
    C15 C17 C18 . . 120.00(12) ?
    C15 C17 H17A . . 120.0 ?
    C18 C17 H17A . . 120.0 ?
    O2 C18 C17 . . 117.86(11) ?
    O2 C18 C12 . . 123.53(11) ?
    C17 C18 C12 . . 118.61(11) ?
    O12 C1A O11 . . 122.45(11) ?
    O12 C1A C2A . . 118.79(12) ?
    O11 C1A C2A . . 118.76(11) ?
    C1A C2A H2AA . . 109.5 ?
    C1A C2A H2AB . . 109.5 ?
    H2AA C2A H2AB . . 109.5 ?
    C1A C2A H2AC . . 109.5 ?
    H2AA C2A H2AC . . 109.5 ?
    H2AB C2A H2AC . . 109.5 ?
    O1S C1S H1S1 . . 109.5 ?
    O1S C1S H1S2 . . 109.5 ?
    H1S1 C1S H1S2 . . 109.5 ?
    O1S C1S H1S3 . . 109.5 ?
    H1S1 C1S H1S3 . . 109.5 ?
    H1S2 C1S H1S3 . . 109.5 ?
loop_
    _geom_torsion_atom_site_label_1
    _geom_torsion_atom_site_label_2
    _geom_torsion_atom_site_label_3
    _geom_torsion_atom_site_label_4
    _geom_torsion_site_symmetry_1
    _geom_torsion_site_symmetry_2
    _geom_torsion_site_symmetry_3
    _geom_torsion_site_symmetry_4
    _geom_torsion
    _geom_torsion_publ_flag
    O2 Mn O1 C1 . . . . -163.53(10) ?
    N1 Mn O1 C1 . . . . 19.33(11) ?
    O11 Mn O1 C1 . . . . -66.86(10) ?
    O12 Mn O1 C1 1_655 . . . 101.09(10) ?
    O1 Mn O2 C18 . . . . -173.04(11) ?
    N1 Mn O2 C18 . . . . -17.3(4) ?
    O11 Mn O2 C18 . . . . 94.75(11) ?
    O12 Mn O2 C18 1_655 . . . -77.42(11) ?
    O1 Mn O11 C1A . . . . -62.12(14) ?
    O2 Mn O11 C1A . . . . 32.33(14) ?
    N1 Mn O11 C1A . . . . -154.15(14) ?
    N2 Mn O11 C1A . . . . 123.80(14) ?
    O12 Mn O11 C1A 1_655 . . . 177.90(14) ?
    O1 Mn N1 C8 . . . . -11.85(11) ?
    N2 Mn N1 C8 . . . . 167.12(11) ?
    O11 Mn N1 C8 . . . . 79.72(11) ?
    O12 Mn N1 C8 1_655 . . . -106.81(11) ?
    O1 Mn N1 C9 . . . . 163.10(9) ?
    N2 Mn N1 C9 . . . . -17.93(9) ?
    O11 Mn N1 C9 . . . . -105.33(9) ?
    O12 Mn N1 C9 1_655 . . . 68.14(9) ?
    O2 Mn N2 C11 . . . . -6.26(11) ?
    N1 Mn N2 C11 . . . . 170.77(12) ?
    O11 Mn N2 C11 . . . . -102.70(11) ?
    O12 Mn N2 C11 1_655 . . . 88.56(11) ?
    O2 Mn N2 C10 . . . . 174.99(9) ?
    N1 Mn N2 C10 . . . . -7.99(9) ?
    O11 Mn N2 C10 . . . . 78.55(9) ?
    O12 Mn N2 C10 1_655 . . . -90.19(9) ?
    Mn O1 C1 C2 . . . . 165.80(9) ?
    Mn O1 C1 C7 . . . . -16.26(17) ?
    O1 C1 C2 C3 . . . . 176.07(11) ?
    C7 C1 C2 C3 . . . . -1.96(19) ?
    C4 O3 C3 C2 . . . . -4.39(19) ?
    C4 O3 C3 C5 . . . . 175.82(12) ?
    C1 C2 C3 O3 . . . . -179.49(13) ?
    C1 C2 C3 C5 . . . . 0.3(2) ?
    O3 C3 C5 C6 . . . . -179.64(12) ?
    C2 C3 C5 C6 . . . . 0.57(19) ?
    C3 C5 C6 C7 . . . . 0.3(2) ?
    C5 C6 C7 C8 . . . . -176.75(12) ?
    C5 C6 C7 C1 . . . . -1.98(19) ?
    O1 C1 C7 C6 . . . . -175.17(12) ?
    C2 C1 C7 C6 . . . . 2.75(17) ?
    O1 C1 C7 C8 . . . . -0.71(19) ?
    C2 C1 C7 C8 . . . . 177.21(13) ?
    C9 N1 C8 C7 . . . . -173.48(12) ?
    Mn N1 C8 C7 . . . . 1.05(19) ?
    C6 C7 C8 N1 . . . . -177.21(12) ?
    C1 C7 C8 N1 . . . . 8.3(2) ?
    C8 N1 C9 C10 . . . . -145.66(12) ?
    Mn N1 C9 C10 . . . . 39.15(12) ?
    C11 N2 C10 C9 . . . . -148.48(12) ?
    Mn N2 C10 C9 . . . . 30.37(13) ?
    N1 C9 C10 N2 . . . . -43.46(13) ?
    C10 N2 C11 C12 . . . . -178.70(12) ?
    Mn N2 C11 C12 . . . . 2.60(19) ?
    N2 C11 C12 C13 . . . . -178.25(12) ?
    N2 C11 C12 C18 . . . . 2.5(2) ?
    C18 C12 C13 C14 . . . . -0.3(2) ?
    C11 C12 C13 C14 . . . . -179.57(12) ?
    C12 C13 C14 C15 . . . . 1.3(2) ?
    C16 O4 C15 C17 . . . . 3.60(18) ?
    C16 O4 C15 C14 . . . . -176.34(12) ?
    C13 C14 C15 O4 . . . . 178.69(12) ?
    C13 C14 C15 C17 . . . . -1.3(2) ?
    O4 C15 C17 C18 . . . . -179.78(11) ?
    C14 C15 C17 C18 . . . . 0.2(2) ?
    Mn O2 C18 C17 . . . . 174.98(8) ?
    Mn O2 C18 C12 . . . . -5.35(19) ?
    C15 C17 C18 O2 . . . . -179.44(11) ?
    C15 C17 C18 C12 . . . . 0.88(18) ?
    C13 C12 C18 O2 . . . . 179.53(11) ?
    C11 C12 C18 O2 . . . . -1.3(2) ?
    C13 C12 C18 C17 . . . . -0.80(19) ?
    C11 C12 C18 C17 . . . . 178.40(11) ?
    Mn O12 C1A O11 1_455 . . . -176.52(12) ?
    Mn O12 C1A C2A 1_455 . . . 4.1(3) ?
    Mn O11 C1A O12 . . . . -177.27(9) ?
    Mn O11 C1A C2A . . . . 2.1(2) ?
loop_
    _geom_hbond_atom_site_label_D
    _geom_hbond_atom_site_label_H
    _geom_hbond_atom_site_label_A
    _geom_hbond_site_symmetry_A
    _geom_hbond_distance_DH
    _geom_hbond_distance_HA
    _geom_hbond_distance_DA
    _geom_hbond_angle_DHA
    O1S H1S O2 . 0.84 2.08 2.8484(15) 152.5
    C8 H8A O11 4_675 0.95 2.51 3.4152(15) 158.2
    C8 H8A O12 4_675 0.95 2.63 3.4802(14) 149.5
    C16 H16B O3 2_646 0.98 2.52 3.0358(17) 112.8
data_global
_journal_date_recd_electronic     2010-09-27
_journal_date_accepted     2010-10-05
_journal_name_full     'Acta Crystallographica, Section E'
_journal_year     2010
_journal_volume     66
_journal_issue     11
_journal_page_first     m1384
_journal_page_last     m1385
_journal_paper_category     QM
_journal_coeditor_code     BT5366
_publ_contact_author_name     'Ray J. Butcher'
_publ_contact_author_address
;
Department of Chemistry
Howard University
525 College Street NW
Washington DC 20059
USA
;
_publ_contact_author_email     'rbutcher99@yahoo.com'
_publ_contact_author_fax     '202-806-5442'
_publ_contact_author_phone     '202-806-9892'
_publ_section_title
;\
<i>catena</i>-Poly[[[{5,5'-dimethoxy-2,2'-[ethane-1,2-\
diylbis(nitrilomethylidyne)]diphenolato}manganese(III)]-\m-acetato] methanol
monosolvate]
;
loop_
    _publ_author_name
    _publ_author_footnote
    _publ_author_address
    'Assey, Gervas E.' ?
;
Department of Chemistry
Howard University
525 College Street NW
Washington
DC 20059
USA
;
    'Butcher, Anand M.' .
;
Department of Chemistry
Howard University
525 College Street NW
Washington
DC 20059
USA
;
    'Butcher, Ray J.' .
;
Department of Chemistry
Howard University
525 College Street NW
Washington
DC 20059
USA
;
    'Gultneh, Yilma' .
;
Department of Chemistry
Howard University
525 College Street NW
Washington
DC 20059
USA
;
