# Supplementary material for: catena-Poly[[[{5,5′-dimeth­oxy-2,2′-[ethane-1,2-diylbis(nitrilo­methyl­idyne)]diphenolato}manganese(III)]-μ-acetato] methanol monosolvate]
Source: Acta Crystallogr Sect E Struct Rep Online. 2010 Oct 9;66(Pt 11):m1384–5. doi: 10.1107/S160053681003984X (PMC3008984; doi:10.1107/S160053681003984X)
Supplement: Supplementary file 2 [file e-66-m1384-Isup2.hkl]

# 
# h,k,l, Fc-squared, Fo-squared, sigma(Fo-squared) and status flag 
# 
data_I
_shelx_title '    ga132t4 in P 21/a' 
_shelx_refln_list_code          4 
_shelx_F_calc_maximum      438.26 
_exptl_crystal_F_000       984.00 
_reflns_d_resolution_high  0.6574 
 
loop_ 
 _symmetry_equiv_pos_as_xyz 
 'x, y, z' 
 '-x+1/2, y+1/2, -z' 
 '-x, -y, -z' 
 'x-1/2, -y-1/2, z' 
 
_cell_length_a     6.6237 
_cell_length_b    21.5007 
_cell_length_c    14.5544 
_cell_angle_alpha  90.000 
_cell_angle_beta   97.539 
_cell_angle_gamma  90.000 
 
_shelx_F_squared_multiplier     1.000 
 
loop_ 
 _refln_index_h 
 _refln_index_k 
 _refln_index_l 
 _refln_F_squared_calc 
 _refln_F_squared_meas 
 _refln_F_squared_sigma 
 _refln_observed_status 
  -2 -28  -5      191.67      202.25     37.82 o 
  -2 -27  -5      105.06      139.05     38.47 o 
  -4 -26  -5       31.31       30.73     47.22 o 
  -3 -26  -5      714.68      965.00     51.72 o 
  -2 -26  -5      108.50      138.86     36.78 o 
  -4 -25  -5      310.58      225.50     47.92 o 
  -3 -25  -5       14.23       31.71     32.19 o 
  -2 -25  -5      286.83      298.94     35.22 o 
  -4 -24  -5      472.87      492.67     50.89 o 
  -3 -24  -5       77.29       58.60     45.53 o 
  -2 -24  -5      290.95      332.54     50.59 o 
  -1 -24  -5       76.87      131.31     35.41 o 
   0 -24  -5      367.41      422.95     36.62 o 
  -4 -23  -5      279.72      207.49     44.40 o 
  -3 -23  -5      837.97      902.49     43.66 o 
  -2 -23  -5      409.87      396.82     35.07 o 
  -1 -23  -5     1176.65     1284.05     55.07 o 
   0 -23  -5      262.44      285.06     35.69 o 
  -4 -22  -5       36.41       19.26     39.39 o 
  -3 -22  -5      171.48      126.99     43.48 o 
  -2 -22  -5      198.01      173.53     44.50 o 
  -1 -22  -5      122.13      166.10     42.29 o 
   0 -22  -5     1322.39     1410.35     47.46 o 
  -4 -21  -5      457.88      425.32     44.91 o 
  -3 -21  -5       56.43       61.05     32.13 o 
  -2 -21  -5      932.86     1037.47     44.49 o 
  -1 -21  -5      255.88      271.12     39.97 o 
   0 -21  -5      445.99      481.98     34.47 o 
  -4 -20  -5      296.48      249.45     34.45 o 
  -3 -20  -5     1076.77      955.35     53.50 o 
  -2 -20  -5      102.55       85.01     39.86 o 
  -1 -20  -5      519.23      505.71     42.37 o 
   0 -20  -5      570.40      600.66     34.70 o 
  -4 -19  -5       83.04       77.94     36.24 o 
  -3 -19  -5     1223.91     1213.84     51.68 o 
  -2 -19  -5       44.79       24.73     25.90 o 
  -1 -19  -5     1410.21     1386.15     49.14 o 
   0 -19  -5      324.99      333.40     30.07 o 
  -4 -18  -5      626.90      594.83     33.58 o 
  -3 -18  -5      215.98      172.77     28.94 o 
  -2 -18  -5      795.01      903.12     36.54 o 
  -1 -18  -5      195.39      241.26     35.45 o 
   0 -18  -5     2259.88     2215.72     48.72 o 
  -4 -17  -5       16.91       25.81     25.07 o 
  -3 -17  -5     1131.51      949.72     44.42 o 
  -2 -17  -5      139.74      135.42     24.73 o 
  -1 -17  -5      845.16      837.35     39.99 o 
   0 -17  -5        4.19        5.26     22.73 o 
  -4 -16  -5      457.35      405.64     33.99 o 
  -3 -16  -5     1009.58      985.72     35.39 o 
  -2 -16  -5     1046.09     1043.61     46.37 o 
  -1 -16  -5      205.07      202.36     31.90 o 
   0 -16  -5      808.73      829.21     33.05 o 
  -4 -15  -5       87.25       81.51     21.05 o 
  -3 -15  -5      234.01      208.33     29.13 o 
  -2 -15  -5       71.24       79.66     23.03 o 
  -1 -15  -5       97.10      113.77     22.42 o 
   0 -15  -5      248.67      262.80     25.18 o 
  -4 -14  -5      284.05      298.35     23.43 o 
  -3 -14  -5      344.25      294.01     26.28 o 
  -2 -14  -5      313.75      312.20     23.74 o 
  -4 -13  -5     1450.22     1381.85     38.01 o 
  -3 -13  -5     1983.22     1740.33     43.34 o 
  -2 -13  -5     3419.75     4040.81     51.33 o 
  -2 -12  -5       14.72       11.25     17.71 o 
  -1 -12  -5     1759.87     1875.33     35.93 o 
  -2 -11  -5     2520.52     2987.65     41.97 o 
  -1 -30  -4      137.59      106.74     54.79 o 
  -3 -29  -4      219.15      317.16     46.73 o 
  -2 -29  -4       14.93       31.78     39.21 o 
  -1 -29  -4      245.25      340.10     48.38 o 
   0 -29  -4      149.97      184.20     41.41 o 
  -4 -28  -4      495.04      468.87     61.55 o 
  -3 -28  -4       25.90       15.85     53.04 o 
  -2 -28  -4      461.32      542.65     46.39 o 
  -1 -28  -4      107.62      207.03     51.32 o 
   0 -28  -4      582.11      662.73     44.42 o 
  -4 -27  -4      142.93      162.19     52.95 o 
  -3 -27  -4      354.85      518.38     47.28 o 
  -2 -27  -4      113.24      144.10     37.31 o 
  -1 -27  -4       91.23       98.10     41.18 o 
   0 -27  -4      120.43      140.09     34.96 o 
  -4 -26  -4      201.95      180.02     50.12 o 
  -3 -26  -4      398.04      416.64     39.04 o 
  -2 -26  -4      224.12      196.19     37.43 o 
  -1 -26  -4      347.20      352.69     45.19 o 
   0 -26  -4        1.49       17.45     32.82 o 
   1 -26  -4      145.01      166.49     42.96 o 
  -4 -25  -4       14.31       18.02     36.67 o 
  -3 -25  -4      134.07      128.36     38.26 o 
  -2 -25  -4      186.25      206.51     37.43 o 
  -1 -25  -4      109.58      120.68     42.48 o 
   0 -25  -4      419.35      414.05     37.51 o 
   1 -25  -4      115.33      140.79     44.03 o 
  -5 -24  -4       70.24       59.15     29.79 o 
  -4 -24  -4      494.10      439.79     52.07 o 
  -3 -24  -4      409.69      386.54     51.64 o 
  -2 -24  -4      516.22      525.91     39.77 o 
  -1 -24  -4      239.47      264.97     45.36 o 
   0 -24  -4      323.77      321.66     36.24 o 
   1 -24  -4       17.73       30.00     32.77 o 
  -5 -23  -4       60.97       40.47     27.91 o 
  -4 -23  -4      112.83       96.46     42.47 o 
  -3 -23  -4      338.96      290.39     45.08 o 
  -2 -23  -4      194.17      216.29     35.01 o 
  -1 -23  -4      192.83      210.43     37.75 o 
   0 -23  -4      108.47       81.61     29.72 o 
   1 -23  -4      993.32     1033.83     52.46 o 
  -5 -22  -4      534.07      609.41     36.86 o 
  -4 -22  -4      153.68      131.49     41.48 o 
  -3 -22  -4      334.62      369.20     34.80 o 
  -2 -22  -4      313.34      336.90     33.51 o 
  -1 -22  -4     1459.58     1448.39     53.57 o 
   0 -22  -4      324.74      422.33     35.90 o 
   1 -22  -4      707.61      717.38     48.77 o 
  -5 -21  -4      194.72      211.97     28.44 o 
  -4 -21  -4      522.19      489.72     44.58 o 
  -3 -21  -4      600.85      540.37     37.73 o 
  -2 -21  -4       93.42      104.72     30.33 o 
  -1 -21  -4      187.58      175.47     39.35 o 
   0 -21  -4      233.66      291.46     30.75 o 
   1 -21  -4      114.48      134.21     37.23 o 
  -5 -20  -4      813.17      846.64     36.21 o 
  -4 -20  -4     1581.29     1457.77     54.88 o 
  -3 -20  -4      983.89     1281.86     48.52 o 
  -2 -20  -4     2309.66     2690.38     56.03 o 
  -1 -20  -4      248.88      283.70     39.80 o 
   0 -20  -4     1759.74     1716.69     46.21 o 
   1 -20  -4      184.05      233.33     38.41 o 
  -5 -19  -4       28.96       33.27     25.33 o 
  -4 -19  -4       81.54      136.06     26.59 o 
  -3 -19  -4      527.54      482.59     41.39 o 
  -2 -19  -4       72.04       73.96     27.81 o 
  -1 -19  -4      146.96      177.32     34.35 o 
   0 -19  -4      220.85      246.83     28.24 o 
   1 -19  -4      429.66      467.98     37.89 o 
  -5 -18  -4      200.69      203.88     26.65 o 
  -4 -18  -4      361.59      434.26     33.20 o 
  -3 -18  -4      243.25      201.38     26.20 o 
  -2 -18  -4      381.26      399.48     29.17 o 
  -1 -18  -4      158.73      133.33     33.97 o 
   0 -18  -4      286.11      271.90     27.42 o 
   1 -18  -4     1610.52     1562.74     47.31 o 
  -5 -17  -4      395.43      435.06     27.40 o 
  -4 -17  -4      577.79      632.15     34.97 o 
  -3 -17  -4      863.45     1030.30     40.16 o 
  -2 -17  -4      474.22      526.21     30.93 o 
  -1 -17  -4     1694.68     1686.80     46.72 o 
   0 -17  -4       15.70        7.53     22.27 o 
   1 -17  -4     1706.95     1675.89     47.02 o 
  -5 -16  -4      335.89      434.06     26.90 o 
  -4 -16  -4      688.25      586.84     36.12 o 
  -3 -16  -4      117.91      173.96     28.89 o 
  -2 -16  -4     1788.19     2052.94     44.10 o 
  -1 -16  -4      124.38      130.90     30.20 o 
   0 -16  -4      363.80      417.95     27.54 o 
   1 -16  -4      324.62      322.72     33.45 o 
  -5 -15  -4      208.64      236.78     22.02 o 
  -4 -15  -4       38.27       44.66     22.19 o 
  -3 -15  -4       41.55       51.83     25.03 o 
  -2 -15  -4      129.70      131.66     22.50 o 
  -1 -15  -4      106.68      103.25     28.74 o 
   0 -15  -4      613.97      663.27     28.60 o 
   1 -15  -4     1114.31     1096.70     38.56 o 
  -5 -14  -4      540.13      615.08     25.65 o 
  -4 -14  -4      446.43      435.33     27.58 o 
  -3 -14  -4      291.86      284.17     26.56 o 
  -2 -14  -4      710.10      902.14     30.89 o 
  -1 -14  -4       10.61       19.35     18.49 o 
   0 -14  -4     3340.25     3351.46     49.11 o 
  -5 -13  -4       50.61       72.10     17.00 o 
  -4 -13  -4      579.05      616.73     29.06 o 
  -3 -13  -4      769.85      663.08     33.22 o 
  -2 -13  -4      676.61      623.39     34.21 o 
  -1 -13  -4      344.60      453.03     30.27 o 
  -5 -12  -4     1450.84     1644.59     31.02 o 
  -4 -12  -4      111.29      109.70     22.87 o 
  -3 -12  -4     2702.48     3053.55     43.79 o 
  -2 -12  -4      327.37      496.49     24.57 o 
  -1 -12  -4     1135.23     1153.84     29.76 o 
  -4 -11  -4      661.65      668.52     22.80 o 
  -3 -11  -4      174.23      164.53     22.43 o 
  -2 -11  -4      294.36      263.85     19.94 o 
  -1 -11  -4      197.67      162.14     17.16 o 
  -4 -10  -4      268.73      235.39     21.20 o 
  -3 -10  -4      386.71      418.09     21.86 o 
  -2 -10  -4     1444.02     1138.91     36.10 o 
  -1 -10  -4      347.43      382.93     19.68 o 
  -4  -9  -4      344.90      340.18     18.98 o 
  -3  -9  -4     2338.35     2320.52     34.96 o 
  -2  -9  -4      132.65      102.13     15.83 o 
  -1  -9  -4       44.41       79.19     15.17 o 
  -2  -8  -4      279.07      336.19     17.91 o 
  -1  -8  -4      302.42      427.30     18.00 o 
  -2  -7  -4      516.80      467.34     21.73 o 
  -2 -30  -3      606.37      767.90     52.69 o 
  -1 -30  -3       69.35       78.40     49.51 o 
   0 -30  -3      519.16      573.02     48.58 o 
   1 -30  -3      477.17      565.69     57.58 o 
  -3 -29  -3      114.95      129.96     42.26 o 
  -2 -29  -3      326.18      397.80     45.01 o 
  -1 -29  -3      382.73      448.16     52.88 o 
   0 -29  -3       81.35      134.82     37.15 o 
   1 -29  -3      401.16      472.62     49.07 o 
  -4 -28  -3      376.50      385.33     44.55 o 
  -3 -28  -3       11.07       22.65     38.27 o 
  -2 -28  -3      333.60      486.87     44.48 o 
  -1 -28  -3       65.63       70.30     51.61 o 
   0 -28  -3       78.88      106.55     35.01 o 
   1 -28  -3       61.93       46.13     44.39 o 
  -4 -27  -3      274.38      285.37     39.12 o 
  -3 -27  -3       49.99       81.75     38.35 o 
  -2 -27  -3      142.75      145.81     37.59 o 
  -1 -27  -3       24.29       32.38     46.67 o 
   0 -27  -3        3.22        8.34     31.24 o 
   1 -27  -3       15.97       29.60     44.38 o 
  -5 -26  -3       10.15       20.63     33.63 o 
  -4 -26  -3       29.01       48.67     37.91 o 
  -3 -26  -3       90.78       83.14     49.70 o 
  -2 -26  -3       29.74       50.68     33.01 o 
  -1 -26  -3      199.00      200.00     47.81 o 
   0 -26  -3       29.43       47.30     33.94 o 
   1 -26  -3      427.22      414.20     44.83 o 
  -5 -25  -3      382.99      412.54     37.33 o 
  -4 -25  -3       74.35       77.91     33.22 o 
  -3 -25  -3       33.77       29.66     37.93 o 
  -2 -25  -3      258.84      276.68     36.40 o 
  -1 -25  -3      145.26      143.47     38.32 o 
   0 -25  -3      453.03      446.34     38.00 o 
   1 -25  -3       53.42       17.57     43.71 o 
  -5 -24  -3        7.65        5.80     30.85 o 
  -4 -24  -3      124.15      141.20     35.26 o 
  -3 -24  -3      213.93      284.16     37.51 o 
  -2 -24  -3      262.29      259.80     35.63 o 
  -1 -24  -3       12.55       63.65     42.13 o 
   0 -24  -3       55.65       56.61     29.71 o 
   1 -24  -3       94.89      131.32     43.92 o 
   2 -24  -3      358.48      329.96     36.86 o 
  -5 -23  -3      441.49      396.64     35.75 o 
  -4 -23  -3      299.38      290.89     46.00 o 
  -3 -23  -3      773.69      715.37     38.30 o 
  -2 -23  -3      725.66      754.34     41.85 o 
  -1 -23  -3     1361.53     1269.22     49.89 o 
   0 -23  -3      127.87      150.82     32.22 o 
   1 -23  -3     1430.96     1287.58     56.90 o 
   2 -23  -3       85.11      125.69     33.97 o 
  -5 -22  -3       22.59       37.87     25.97 o 
  -4 -22  -3      129.03       80.53     39.15 o 
  -3 -22  -3      239.52      275.90     44.36 o 
  -2 -22  -3       60.92       82.16     29.82 o 
  -1 -22  -3      438.32      466.23     39.40 o 
   0 -22  -3      387.70      461.83     34.36 o 
   1 -22  -3     1611.09     1683.82     55.42 o 
   2 -22  -3      227.04      211.37     34.78 o 
  -5 -21  -3       62.79       69.86     26.22 o 
  -4 -21  -3      665.24      587.56     46.32 o 
  -3 -21  -3       80.29      107.55     31.62 o 
  -2 -21  -3     1218.03     1436.65     45.14 o 
  -1 -21  -3      183.30      206.38     37.29 o 
   0 -21  -3     2288.63     2524.53     54.91 o 
   1 -21  -3      189.01      191.00     31.32 o 
   2 -21  -3      925.93     1198.26     46.17 o 
  -5 -20  -3      102.77      109.86     25.54 o 
  -4 -20  -3      433.52      402.73     41.16 o 
  -3 -20  -3      593.87      552.07     43.68 o 
  -2 -20  -3      698.24      768.93     37.37 o 
  -1 -20  -3      173.49      209.29     38.65 o 
   0 -20  -3       68.64      150.39     26.33 o 
   1 -20  -3      255.77      279.65     37.51 o 
   2 -20  -3      241.01      299.89     32.37 o 
  -5 -19  -3      255.09      284.79     27.89 o 
  -4 -19  -3      353.09      344.64     33.33 o 
  -3 -19  -3       76.72       94.36     29.02 o 
  -2 -19  -3      570.46      616.34     34.01 o 
  -1 -19  -3      387.78      381.74     37.27 o 
   0 -19  -3      404.24      361.69     30.33 o 
   1 -19  -3      776.54      728.16     41.55 o 
   2 -19  -3      832.60      996.32     39.70 o 
  -5 -18  -3     1045.45     1110.23     36.55 o 
  -4 -18  -3      278.53      267.65     32.55 o 
  -3 -18  -3     1661.26     1661.14     52.71 o 
  -2 -18  -3       52.89       81.75     34.15 o 
  -1 -18  -3     2143.60     2247.99     53.00 o 
   0 -18  -3        9.15       21.51     21.98 o 
   1 -18  -3     1397.60     1430.85     46.07 o 
   2 -18  -3      189.95      213.65     28.49 o 
  -5 -17  -3      238.71      264.89     25.51 o 
  -4 -17  -3       73.68       93.54     23.73 o 
  -3 -17  -3      712.99      716.28     41.59 o 
  -2 -17  -3      100.35      107.40     25.76 o 
  -1 -17  -3     1430.97     1453.42     44.20 o 
   0 -17  -3      146.22      143.45     22.27 o 
   1 -17  -3      173.09      178.90     30.43 o 
   2 -17  -3      108.51       87.70     36.62 o 
  -5 -16  -3       89.01      106.79     21.76 o 
  -4 -16  -3      869.93      846.84     39.24 o 
  -3 -16  -3      117.55       93.80     23.88 o 
  -2 -16  -3      327.80      322.35     26.74 o 
  -1 -16  -3      207.24      197.40     30.15 o 
   0 -16  -3      609.85      653.23     29.12 o 
   1 -16  -3     1829.70     1836.56     45.78 o 
   2 -16  -3     1840.60     2226.78     47.79 o 
  -5 -15  -3      136.68      160.02     21.57 o 
  -4 -15  -3      330.43      343.82     28.80 o 
  -3 -15  -3      271.84      344.72     27.77 o 
  -2 -15  -3      544.17      644.65     28.61 o 
  -1 -15  -3      738.15      766.04     29.31 o 
   0 -15  -3     3717.33     3784.99     52.16 o 
   1 -15  -3      960.10     1046.88     36.78 o 
   2 -15  -3      342.05      442.08     28.11 o 
  -5 -14  -3      120.33      135.48     19.41 o 
  -4 -14  -3      453.62      558.25     31.15 o 
  -3 -14  -3      176.50      235.13     26.60 o 
  -2 -14  -3      991.62     1207.81     33.63 o 
  -1 -14  -3       52.11       40.20     19.03 o 
  -5 -13  -3      386.89      437.13     22.50 o 
  -4 -13  -3      606.15      669.13     29.37 o 
  -3 -13  -3     1831.01     1829.91     42.70 o 
  -2 -13  -3      872.03     1109.42     30.65 o 
  -1 -13  -3      350.97      387.24     22.92 o 
  -5 -12  -3        1.48        6.31     22.22 o 
  -4 -12  -3       16.17       41.26     21.53 o 
  -3 -12  -3      979.53      930.67     32.54 o 
  -2 -12  -3       60.95       79.95     19.39 o 
  -1 -12  -3       20.17       17.65     16.67 o 
  -5 -11  -3      200.82      202.22     17.13 o 
  -4 -11  -3     1339.02     1338.64     28.29 o 
  -3 -11  -3      259.07      297.87     21.46 o 
  -2 -11  -3     2462.46     3254.79     41.56 o 
  -5 -10  -3       43.49       50.70     12.86 o 
  -4 -10  -3      986.22     1018.48     27.13 o 
  -3 -10  -3      350.51      357.17     21.31 o 
  -2 -10  -3        1.65        7.58     20.80 o 
  -5  -9  -3      920.46      975.64     21.82 o 
  -4  -9  -3      596.20      615.38     18.66 o 
  -3  -9  -3     3399.74     3220.60     38.34 o 
  -2  -9  -3     1381.10     2024.22     30.92 o 
  -5  -8  -3      222.02      252.94     13.19 o 
  -4  -8  -3       20.30       27.86     15.08 o 
  -3  -8  -3      309.88      348.42     19.07 o 
  -2  -8  -3      681.10      722.14     21.28 o 
  -4  -7  -3      134.56      147.99     14.18 o 
  -3  -7  -3      427.85      476.77     18.08 o 
  -2  -7  -3       46.62       47.79     16.34 o 
  -4  -6  -3      511.67      571.28     15.88 o 
  -3  -6  -3     1080.34     1069.50     19.67 o 
  -2  -6  -3      702.28      565.40     20.44 o 
  -3  -5  -3       83.70       89.83     11.73 o 
  -2  -5  -3     1063.91     1034.13     17.49 o 
  -2 -30  -2       10.75       27.80     39.82 o 
  -1 -30  -2      551.27      758.54     61.10 o 
   0 -30  -2        4.44       38.00     37.95 o 
   1 -30  -2      292.91      340.71     57.52 o 
  -4 -29  -2      131.60      135.65     55.55 o 
  -3 -29  -2      118.75      103.01     38.03 o 
  -2 -29  -2       39.80       74.73     36.97 o 
  -1 -29  -2      303.99      347.00     48.92 o 
   0 -29  -2       29.36       -1.76     34.66 o 
   1 -29  -2       73.75       48.15     50.71 o 
   2 -29  -2       23.09       43.42     51.30 o 
  -4 -28  -2       62.81       97.78     52.44 o 
  -3 -28  -2       30.48       36.36     39.54 o 
  -2 -28  -2       35.86       39.35     36.22 o 
  -1 -28  -2       81.79      112.44     47.79 o 
   0 -28  -2       29.46       30.74     34.05 o 
   1 -28  -2      105.14       93.92     50.82 o 
   2 -28  -2      192.97      262.07     40.77 o 
  -5 -27  -2       15.39       28.00     32.81 o 
  -4 -27  -2       15.39      -14.48     48.68 o 
  -3 -27  -2        2.71        5.18     49.56 o 
  -2 -27  -2       62.43       66.64     33.73 o 
  -1 -27  -2       19.72       29.89     41.75 o 
   0 -27  -2      113.41      132.61     33.91 o 
   1 -27  -2      284.11      244.54     46.11 o 
   2 -27  -2      338.25      466.24     44.01 o 
  -5 -26  -2      184.44      191.21     34.63 o 
  -4 -26  -2      344.51      297.06     53.16 o 
  -3 -26  -2      108.60       88.82     46.50 o 
  -2 -26  -2      358.43      411.98     38.86 o 
  -1 -26  -2      341.85      340.60     48.18 o 
   0 -26  -2       65.35       86.18     33.29 o 
   1 -26  -2       33.24       50.95     39.61 o 
   2 -26  -2      163.28      227.42     37.02 o 
  -5 -25  -2       30.99       45.21     30.52 o 
  -4 -25  -2      285.45      294.52     43.60 o 
  -3 -25  -2       15.90       19.66     34.20 o 
  -2 -25  -2      126.51      109.67     49.33 o 
  -1 -25  -2       33.12      105.49     42.72 o 
   0 -25  -2        6.17       16.34     31.74 o 
   1 -25  -2      296.84      269.55     43.90 o 
   2 -25  -2      453.39      510.81     42.03 o 
  -5 -24  -2       18.31       22.96     30.29 o 
  -4 -24  -2      287.52      344.13     43.07 o 
  -3 -24  -2      196.79      209.50     44.04 o 
  -2 -24  -2      437.98      413.68     37.94 o 
  -1 -24  -2      106.22       94.82     38.15 o 
   0 -24  -2      484.00      528.27     37.84 o 
   1 -24  -2      294.72      340.98     44.16 o 
   2 -24  -2      642.91      799.44     44.02 o 
  -5 -23  -2       53.45       75.14     30.34 o 
  -4 -23  -2      308.40      319.80     41.79 o 
  -3 -23  -2      465.57      458.84     47.26 o 
  -2 -23  -2       53.21       76.68     44.24 o 
  -1 -23  -2      917.32      954.57     46.18 o 
   0 -23  -2       27.15       59.41     28.03 o 
   1 -23  -2      868.95      782.95     43.84 o 
   2 -23  -2      271.21      331.61     37.72 o 
  -5 -22  -2      610.60      691.48     39.13 o 
  -4 -22  -2       76.50       79.05     33.45 o 
  -3 -22  -2      724.72      846.51     42.70 o 
  -2 -22  -2      258.79      253.02     33.09 o 
  -1 -22  -2     2022.64     2197.65     61.91 o 
   0 -22  -2     1541.99     1589.13     47.21 o 
   1 -22  -2     1528.15     1419.01     55.34 o 
   2 -22  -2      500.50      577.36     38.74 o 
  -5 -21  -2      136.73      151.31     29.01 o 
  -4 -21  -2      159.70      169.50     31.26 o 
  -3 -21  -2       89.55      147.92     33.65 o 
  -2 -21  -2      659.93      750.40     37.31 o 
  -1 -21  -2      120.06      112.49     35.78 o 
   0 -21  -2      820.47      783.75     38.15 o 
   1 -21  -2       77.09       87.59     34.55 o 
   2 -21  -2     1628.61     1939.67     52.05 o 
  -5 -20  -2      369.87      432.77     31.57 o 
  -4 -20  -2       97.36       78.50     36.66 o 
  -3 -20  -2      518.78      687.18     40.46 o 
  -2 -20  -2      162.99      210.23     29.45 o 
  -1 -20  -2      213.82      269.51     37.46 o 
   0 -20  -2       14.91       33.48     23.79 o 
   1 -20  -2       15.62       16.61     34.98 o 
   2 -20  -2      393.53      466.75     34.74 o 
  -5 -19  -2      175.53      211.02     26.78 o 
  -4 -19  -2       54.20       57.44     35.10 o 
  -3 -19  -2      722.72      878.21     41.55 o 
  -2 -19  -2      518.41      601.01     33.48 o 
  -1 -19  -2      949.65      896.69     43.57 o 
   0 -19  -2        9.89       13.55     23.87 o 
   1 -19  -2     1052.57     1067.58     40.55 o 
   2 -19  -2      209.23      245.85     30.44 o 
  -5 -18  -2      360.22      477.58     29.96 o 
  -4 -18  -2       25.93       36.79     28.75 o 
  -3 -18  -2      216.11      237.91     30.49 o 
  -2 -18  -2      124.50      137.49     26.27 o 
  -1 -18  -2      902.22      967.77     40.78 o 
   0 -18  -2      319.23      359.27     27.00 o 
   1 -18  -2      388.74      405.70     36.13 o 
   2 -18  -2       72.85       95.50     27.38 o 
  -5 -17  -2      562.72      546.51     29.21 o 
  -4 -17  -2      666.21      600.51     38.17 o 
  -3 -17  -2       61.17       42.25     31.99 o 
  -2 -17  -2      159.11      200.07     26.66 o 
  -1 -17  -2      118.08      139.97     33.13 o 
   0 -17  -2       15.05       14.40     21.49 o 
   1 -17  -2      100.89      143.04     31.80 o 
   2 -17  -2     1738.99     1828.11     43.71 o 
  -5 -16  -2      906.71      950.65     32.58 o 
  -4 -16  -2      531.87      622.88     31.21 o 
  -3 -16  -2     3107.04     3532.54     55.02 o 
  -2 -16  -2     1908.63     2120.27     42.66 o 
  -1 -16  -2     2826.67     2916.42     52.66 o 
   0 -16  -2      435.64      451.40     25.82 o 
   1 -16  -2     2465.95     2525.54     49.47 o 
   2 -16  -2      408.21      463.51     30.39 o 
  -5 -15  -2      191.17      229.45     22.91 o 
  -4 -15  -2       36.90       44.31     26.09 o 
  -3 -15  -2      824.49     1053.85     36.58 o 
  -2 -15  -2      296.77      294.10     23.89 o 
  -1 -15  -2      972.16     1092.41     37.55 o 
   1 -15  -2      738.68      756.64     33.29 o 
   2 -15  -2     1285.12     1610.70     39.56 o 
  -6 -14  -2      495.50      626.11     30.44 o 
  -5 -14  -2      217.47      226.89     21.57 o 
  -4 -14  -2      247.32      245.49     27.13 o 
  -3 -14  -2      171.74      154.61     28.01 o 
  -2 -14  -2      353.16      405.16     24.88 o 
  -1 -14  -2        6.88       12.10     18.90 o 
   2 -14  -2     1845.96     2008.14     40.30 o 
  -6 -13  -2      155.75      158.83     17.84 o 
  -5 -13  -2       71.31       93.36     17.93 o 
  -4 -13  -2      618.77      605.84     28.86 o 
  -3 -13  -2     1405.66     1526.83     36.12 o 
  -2 -13  -2     1494.58     1365.18     42.68 o 
  -1 -13  -2     1148.85     1282.28     30.60 o 
   2 -13  -2     1024.88     1211.53     34.13 o 
  -6 -12  -2       26.46       53.83     15.16 o 
  -5 -12  -2      378.53      444.75     21.86 o 
  -4 -12  -2       58.20       56.21     21.67 o 
  -3 -12  -2     1163.43     1062.76     32.28 o 
  -2 -12  -2      133.06      184.59     20.02 o 
   2 -12  -2      364.75      435.24     24.95 o 
  -6 -11  -2      369.77      420.48     18.65 o 
  -5 -11  -2       55.03       70.90     15.67 o 
  -4 -11  -2      607.93      601.28     25.61 o 
  -3 -11  -2      231.07      274.37     22.79 o 
  -2 -11  -2     1298.11      997.10     36.11 o 
   2 -11  -2     1125.90     1434.46     33.04 o 
  -6 -10  -2     1364.51     1473.10     25.58 o 
  -5 -10  -2      692.33      708.18     20.84 o 
  -4 -10  -2     3044.39     3213.79     39.19 o 
  -3 -10  -2     4832.95     4645.38     47.85 o 
  -2 -10  -2     7620.87    10054.71     63.68 o 
  -6  -9  -2        0.88        4.08     10.52 o 
  -5  -9  -2       82.96      112.33     13.52 o 
  -4  -9  -2      214.69      229.92     17.63 o 
  -3  -9  -2      964.39      918.24     23.75 o 
  -2  -9  -2      371.16      373.00     19.06 o 
  -5  -8  -2      299.16      332.66     14.96 o 
  -4  -8  -2      577.84      622.63     20.58 o 
  -3  -8  -2     1198.24     1187.79     23.93 o 
  -2  -8  -2     1689.69     1191.28     22.64 o 
  -5  -7  -2      111.48      120.27     11.36 o 
  -4  -7  -2      248.72      283.97     16.36 o 
  -3  -7  -2      238.55      273.61     16.31 o 
  -2  -7  -2      354.01      354.12     16.45 o 
  -5  -6  -2       41.87       44.86      8.58 o 
  -4  -6  -2      596.97      620.34     17.23 o 
  -3  -6  -2      911.99      946.75     19.34 o 
  -2  -6  -2      795.09      580.64     19.44 o 
  -5  -5  -2        6.32        9.09      6.32 o 
  -4  -5  -2      749.36      776.06     13.66 o 
  -3  -5  -2     1240.42     1287.65     19.09 o 
  -2  -5  -2      806.37      786.45     16.51 o 
  -4  -4  -2       33.64       26.11      5.55 o 
  -3  -4  -2     2528.87     2562.74     20.38 o 
  -2  -4  -2       90.40      100.91     11.76 o 
  -4  -3  -2       80.84       60.73      3.85 o 
  -3  -3  -2        2.55        5.73      5.24 o 
  -2  -3  -2      545.47      514.83     12.07 o 
  -2  -2  -2      113.56      111.96      7.38 o 
  -2 -30  -1       35.77       60.07     39.22 o 
  -1 -30  -1      204.30      276.95     51.61 o 
   0 -30  -1       16.10       46.40     34.92 o 
   1 -30  -1      706.51      760.37     60.56 o 
   2 -30  -1        8.44       44.96     39.39 o 
  -4 -29  -1        1.48       18.86     42.91 o 
  -3 -29  -1      135.42      149.46     43.09 o 
  -2 -29  -1       36.42       51.55     52.84 o 
  -1 -29  -1      118.61      149.53     49.49 o 
   0 -29  -1      372.26      442.46     41.67 o 
   1 -29  -1      164.88      184.70     43.24 o 
   2 -29  -1      164.16      228.62     41.76 o 
  -5 -28  -1       16.58        4.00     32.97 o 
  -4 -28  -1       44.00       46.76     51.76 o 
  -3 -28  -1      134.44      145.64     52.94 o 
  -2 -28  -1      277.17      403.33     41.72 o 
  -1 -28  -1      154.49      171.63     43.19 o 
   0 -28  -1      520.08      623.55     43.17 o 
   1 -28  -1      103.74      111.53     42.41 o 
   2 -28  -1      395.64      456.09     44.55 o 
  -5 -27  -1       92.48      112.46     35.46 o 
  -4 -27  -1       88.35       82.41     49.37 o 
  -3 -27  -1      352.09      297.32     56.25 o 
  -2 -27  -1      391.95      450.74     41.82 o 
  -1 -27  -1      332.64      363.75     49.59 o 
   0 -27  -1      233.06      299.20     36.80 o 
   1 -27  -1      124.60      139.72     41.79 o 
   2 -27  -1      339.06      466.51     42.51 o 
   3 -27  -1      184.09      184.92     37.65 o 
  -5 -26  -1       71.94       53.95     33.21 o 
  -4 -26  -1      110.96       77.13     36.14 o 
  -3 -26  -1      107.95      123.67     39.69 o 
  -2 -26  -1      131.03      170.74     36.53 o 
  -1 -26  -1       27.15       41.87     45.20 o 
   0 -26  -1       58.32       93.85     32.65 o 
   1 -26  -1      801.63      831.45     49.43 o 
   2 -26  -1      190.87      251.24     38.21 o 
   3 -26  -1      113.20      129.88     39.24 o 
  -5 -25  -1      112.09      110.75     34.32 o 
  -4 -25  -1      215.19      190.30     33.91 o 
  -3 -25  -1       40.98       37.27     33.91 o 
  -2 -25  -1      638.33      730.36     42.77 o 
  -1 -25  -1      409.40      511.58     48.85 o 
   0 -25  -1     1967.25     2091.16     56.48 o 
   1 -25  -1      332.94      293.81     46.34 o 
   2 -25  -1     1039.30     1264.58     50.77 o 
   3 -25  -1       36.59       41.87     45.37 o 
  -5 -24  -1       94.96       80.60     32.07 o 
  -4 -24  -1      653.99      668.74     46.95 o 
  -3 -24  -1      396.09      494.07     42.27 o 
  -2 -24  -1      460.49      525.21     39.52 o 
  -1 -24  -1      251.69      340.33     45.20 o 
   0 -24  -1       71.63      109.70     31.96 o 
   1 -24  -1      305.07      398.33     43.73 o 
   2 -24  -1      948.13      955.55     63.83 o 
   3 -24  -1      368.24      445.70     41.97 o 
  -5 -23  -1      691.11      813.55     42.69 o 
  -4 -23  -1      284.85      315.85     36.76 o 
  -3 -23  -1     1571.64     1764.64     55.04 o 
  -2 -23  -1      349.88      417.53     36.31 o 
  -1 -23  -1     1289.39     1440.06     56.65 o 
   0 -23  -1        0.52       10.85     28.68 o 
   1 -23  -1     1588.64     1692.68     56.18 o 
   2 -23  -1      112.36      132.62     32.68 o 
   3 -23  -1     2270.25     2485.18     60.06 o 
  -5 -22  -1      346.87      390.30     34.44 o 
  -4 -22  -1      140.22      141.88     36.11 o 
  -3 -22  -1      576.56      552.60     37.82 o 
  -2 -22  -1      312.64      350.63     33.41 o 
  -1 -22  -1      977.62      956.78     45.46 o 
   0 -22  -1        1.38       39.41     27.38 o 
   1 -22  -1      984.39      904.40     41.68 o 
   2 -22  -1      125.29      165.65     32.22 o 
   3 -22  -1      401.33      437.45     40.02 o 
  -5 -21  -1       74.31       67.71     26.21 o 
  -4 -21  -1     1026.91     1192.56     46.48 o 
  -3 -21  -1      382.31      416.68     34.93 o 
  -2 -21  -1     2006.35     2251.07     52.15 o 
  -1 -21  -1      124.62      114.40     38.10 o 
   0 -21  -1     2758.05     2801.39     55.83 o 
   1 -21  -1      116.54      121.13     34.17 o 
   2 -21  -1     1264.80     1498.17     47.19 o 
   3 -21  -1      594.44      573.17     38.79 o 
  -5 -20  -1      105.56      123.74     28.02 o 
  -4 -20  -1      538.07      552.75     39.13 o 
  -3 -20  -1      322.28      286.39     30.15 o 
  -2 -20  -1      355.52      337.91     30.23 o 
  -1 -20  -1       23.41       55.41     35.05 o 
   0 -20  -1      393.83      416.27     29.36 o 
   1 -20  -1     1843.30     1783.05     52.49 o 
   2 -20  -1      404.15      414.59     31.94 o 
   3 -20  -1     1106.30     1187.06     42.77 o 
  -6 -19  -1       80.99       75.18     34.18 o 
  -5 -19  -1      432.57      483.59     31.41 o 
  -4 -19  -1      150.92      131.44     36.43 o 
  -3 -19  -1      942.19      858.31     37.93 o 
  -2 -19  -1      170.46      167.76     25.75 o 
  -1 -19  -1     1597.46     1617.71     42.97 o 
   0 -19  -1     1164.51     1241.14     38.43 o 
   1 -19  -1     1958.51     2104.45     53.53 o 
   2 -19  -1       74.45       77.45     27.76 o 
   3 -19  -1     1891.31     1873.86     47.61 o 
  -6 -18  -1       18.65       42.84     31.78 o 
  -5 -18  -1      373.30      390.77     28.86 o 
  -4 -18  -1       15.85       13.21     32.37 o 
  -3 -18  -1      373.15      278.40     35.91 o 
  -2 -18  -1       55.48       76.13     34.59 o 
  -1 -18  -1      569.15      590.33     36.96 o 
   0 -18  -1       89.70      164.06     25.59 o 
   1 -18  -1      237.95      250.83     32.70 o 
   2 -18  -1      501.05      645.74     33.70 o 
   3 -18  -1      887.47      840.80     36.72 o 
  -6 -17  -1      115.17      131.14     31.21 o 
  -5 -17  -1       94.50      100.76     23.17 o 
  -4 -17  -1      727.89      695.42     39.56 o 
  -3 -17  -1      303.91      246.56     34.37 o 
  -2 -17  -1     2823.00     3394.46     54.09 o 
  -1 -17  -1      134.32      147.82     24.10 o 
   0 -17  -1     6735.67     6619.29     70.89 o 
   1 -17  -1      655.49      705.66     35.24 o 
   2 -17  -1     3375.47     4081.97     58.87 o 
   3 -17  -1     2287.90     2258.35     47.73 o 
  -6 -16  -1      205.17      240.26     30.80 o 
  -5 -16  -1       90.78      103.60     22.96 o 
  -4 -16  -1     1061.69     1004.00     37.71 o 
  -3 -16  -1      439.03      420.92     35.66 o 
  -2 -16  -1      335.12      395.10     28.30 o 
  -1 -16  -1      208.97      189.82     23.71 o 
   1 -16  -1     1033.46     1068.92     39.76 o 
   2 -16  -1      134.66      154.97     24.38 o 
   3 -16  -1     2284.62     2277.97     46.00 o 
  -6 -15  -1      279.69      346.84     30.46 o 
  -5 -15  -1      556.48      617.73     28.21 o 
  -4 -15  -1       36.68       36.64     27.78 o 
  -3 -15  -1      818.08      732.31     32.13 o 
  -2 -15  -1      793.07      859.12     31.67 o 
  -1 -15  -1     1028.81     1066.97     36.30 o 
   1 -15  -1     1118.31     1218.94     37.84 o 
   2 -15  -1      183.95      187.42     23.34 o 
   3 -15  -1     2301.26     2938.17     50.17 o 
  -6 -14  -1      239.53      222.20     20.11 o 
  -5 -14  -1      199.31      219.72     22.21 o 
  -4 -14  -1      433.46      405.52     28.94 o 
  -3 -14  -1      699.50      687.27     31.27 o 
  -2 -14  -1     1151.03     1284.73     33.97 o 
  -1 -14  -1       38.91       63.69     25.63 o 
   2 -14  -1     2329.67     2642.74     44.80 o 
   3 -14  -1       65.90       65.68     21.33 o 
  -6 -13  -1       46.42       59.98     15.66 o 
  -5 -13  -1      720.61      740.98     26.79 o 
  -4 -13  -1      630.82      676.93     30.85 o 
  -3 -13  -1     2615.65     2650.27     42.51 o 
  -2 -13  -1     1475.97     1678.45     35.20 o 
   2 -13  -1     4440.01     5708.38     59.12 o 
   3 -13  -1      548.72      653.55     29.14 o 
  -6 -12  -1      180.08      198.60     17.29 o 
  -5 -12  -1      210.48      283.78     20.24 o 
  -4 -12  -1      164.66      157.36     22.69 o 
  -3 -12  -1     2362.03     2549.29     42.62 o 
  -2 -12  -1      535.32      669.20     25.17 o 
   2 -12  -1      327.28      368.56     22.80 o 
   3 -12  -1      500.81      563.01     27.49 o 
  -6 -11  -1      183.87      213.31     16.54 o 
  -5 -11  -1      666.14      696.10     23.66 o 
  -3 -11  -1      672.83      768.84     26.45 o 
  -2 -11  -1     1288.99     1391.22     29.42 o 
   2 -11  -1     2464.64     2802.69     40.43 o 
  -6 -10  -1      724.27      748.72     21.31 o 
  -5 -10  -1      443.14      512.01     20.16 o 
  -6  -9  -1        5.01        9.18     11.91 o 
  -5  -9  -1     1548.95     1713.59     28.15 o 
  -6  -8  -1      449.85      462.54     15.70 o 
  -5  -8  -1      131.50      119.03     13.71 o 
  -6  -7  -1      861.67      910.35     17.71 o 
  -6  -6  -1      288.19      267.75     10.30 o 
  -6  -5  -1        1.76        4.85      5.61 o 
  -6  -4  -1      361.15      245.47      6.04 o 
  -3   2  -1     3512.02     3348.49     17.51 o 
  -2 -30   0       12.82       24.72     39.80 o 
  -1 -30   0      776.75      740.21     55.85 o 
   0 -30   0       39.58       45.02     39.48 o 
   1 -30   0      776.75      774.60     56.67 o 
   2 -30   0       12.82       34.11     39.04 o 
  -4 -29   0       39.54       36.33     44.51 o 
  -3 -29   0        1.41        8.17     54.27 o 
  -2 -29   0      103.31      132.96     38.41 o 
  -1 -29   0      103.74       88.00     51.89 o 
   1 -29   0      103.74      139.37     45.52 o 
   2 -29   0      103.31      100.59     55.49 o 
   3 -29   0        1.41       13.46     55.65 o 
  -5 -28   0       11.17       31.85     36.58 o 
  -4 -28   0       61.40      119.94     40.79 o 
  -3 -28   0       79.35       58.27     53.41 o 
  -2 -28   0      381.97      407.60     43.05 o 
  -1 -28   0       74.31      112.94     50.65 o 
   0 -28   0      312.38      245.42     38.27 o 
   1 -28   0       74.31       53.37     40.14 o 
   2 -28   0      381.97      438.81     43.64 o 
   3 -28   0       79.35       73.80     53.37 o 
  -5 -27   0       60.56       57.74     36.45 o 
  -4 -27   0      250.21      235.78     43.01 o 
  -3 -27   0      116.48       85.11     41.49 o 
  -2 -27   0      228.47      323.41     41.24 o 
  -1 -27   0       91.34      172.04     47.02 o 
   1 -27   0       91.34      117.65     43.60 o 
   2 -27   0      228.47      334.68     40.35 o 
   3 -27   0      116.48       96.45     38.63 o 
  -5 -26   0      576.69      509.69     39.83 o 
  -4 -26   0      207.73      228.93     43.77 o 
  -3 -26   0      613.69      658.63     45.09 o 
  -2 -26   0      250.20      309.99     37.97 o 
  -1 -26   0     1203.40     1451.72     62.41 o 
   0 -26   0      889.23     1024.44     47.15 o 
   1 -26   0     1203.40     1048.26     59.51 o 
   2 -26   0      250.20      366.08     40.05 o 
   3 -26   0      613.68      613.34     55.86 o 
  -5 -25   0       67.85       96.37     33.35 o 
  -4 -25   0      585.35      614.53     49.53 o 
  -3 -25   0       10.13       17.39     34.37 o 
  -2 -25   0      671.75      809.61     44.17 o 
  -1 -25   0      224.23      258.94     41.59 o 
   1 -25   0      224.23      252.38     43.97 o 
   2 -25   0      671.75      766.16     44.71 o 
   3 -25   0       10.13        7.80     34.29 o 
  -5 -24   0      298.66      340.98     36.18 o 
  -4 -24   0      792.39      767.19     54.24 o 
  -3 -24   0     1015.40     1058.00     46.89 o 
  -2 -24   0     1539.39     1738.02     53.38 o 
  -1 -24   0      493.80      550.26     42.47 o 
   0 -24   0     2348.08     2502.88     59.34 o 
   1 -24   0      493.80      452.90     48.17 o 
   2 -24   0     1539.40     1815.48     54.29 o 
   3 -24   0     1015.41     1189.63     49.69 o 
  -5 -23   0      759.08      889.46     43.78 o 
  -4 -23   0       56.26       55.49     40.30 o 
  -3 -23   0      835.68     1116.64     50.28 o 
  -2 -23   0       76.66       88.51     32.28 o 
  -1 -23   0     1041.02     1094.74     48.77 o 
   1 -23   0     1041.02     1178.86     50.54 o 
   2 -23   0       76.66       98.83     31.88 o 
   3 -23   0      835.68     1023.56     46.37 o 
  -6 -22   0      366.65      409.53     45.08 o 
  -5 -22   0     1235.11     1331.41     47.16 o 
  -4 -22   0      264.12      295.43     39.00 o 
  -3 -22   0     1304.34     1588.80     52.39 o 
  -2 -22   0      196.23      184.51     44.97 o 
  -1 -22   0     1499.54     1374.12     53.77 o 
   0 -22   0     1081.62     1173.01     42.25 o 
   1 -22   0     1499.53     1528.51     51.90 o 
   2 -22   0      196.22      268.50     33.37 o 
   3 -22   0     1304.34     1408.20     49.63 o 
  -6 -21   0      848.86      969.03     47.34 o 
  -5 -21   0       35.36       37.79     27.80 o 
  -4 -21   0     1225.41     1362.72     50.57 o 
  -3 -21   0      107.04       82.97     29.93 o 
  -2 -21   0      812.57      883.43     39.11 o 
  -1 -21   0       71.81       96.19     37.05 o 
   1 -21   0       71.81      131.67     36.19 o 
   2 -21   0      812.58      844.26     37.46 o 
   3 -21   0      107.04      120.15     32.16 o 
  -6 -20   0      115.77      130.59     37.95 o 
  -5 -20   0      681.66      717.56     36.36 o 
  -4 -20   0      279.35      288.17     39.60 o 
  -3 -20   0     2374.28     2017.46     63.13 o 
  -2 -20   0      632.57      774.68     36.47 o 
  -1 -20   0     2608.04     2476.57     54.50 o 
   0 -20   0      549.46      577.92     31.75 o 
   1 -20   0     2608.03     2546.11     57.77 o 
   2 -20   0      632.57      677.91     35.22 o 
   3 -20   0     2374.27     2412.03     52.62 o 
  -6 -19   0       35.96       42.23     34.39 o 
  -5 -19   0      607.96      703.70     35.65 o 
  -4 -19   0      224.72      200.85     36.91 o 
  -3 -19   0      596.62      775.47     39.30 o 
  -2 -19   0       46.12       37.60     37.82 o 
  -1 -19   0     1361.24     1524.78     47.45 o 
   1 -19   0     1361.24     1484.34     46.69 o 
   2 -19   0       46.12       37.71     25.04 o 
   3 -19   0      596.61      761.48     36.59 o 
  -6 -18   0      380.41      436.43     36.89 o 
  -5 -18   0       80.79       66.93     24.40 o 
  -4 -18   0      243.29      233.59     36.58 o 
  -3 -18   0      171.41      191.77     36.55 o 
  -2 -18   0      728.23      680.63     48.34 o 
  -1 -18   0      170.85      169.37     32.26 o 
   0 -18   0     3647.44     3657.07     55.77 o 
   1 -18   0      170.86      154.23     34.05 o 
   2 -18   0      728.24      785.19     34.52 o 
   3 -18   0      171.41      195.66     29.01 o 
  -6 -17   0      763.48      777.09     38.19 o 
  -5 -17   0       92.97      104.03     33.38 o 
  -4 -17   0     1373.89     1209.19     45.53 o 
  -3 -17   0      686.33      570.58     31.79 o 
  -2 -17   0     2378.77     2436.05     46.91 o 
  -1 -17   0      418.91      467.57     32.70 o 
   1 -17   0      418.91      431.70     32.45 o 
   2 -17   0     2378.77     2552.92     48.74 o 
   3 -17   0      686.33      819.25     34.48 o 
  -6 -16   0       71.33       78.97     30.18 o 
  -5 -16   0      297.45      303.02     26.33 o 
  -4 -16   0       51.30       26.66     28.22 o 
  -3 -16   0     2267.72     2687.04     52.34 o 
  -2 -16   0      114.77      136.98     24.97 o 
  -1 -16   0      868.56      959.64     38.67 o 
   1 -16   0      868.55      890.69     36.86 o 
   2 -16   0      114.77      137.19     23.69 o 
   3 -16   0     2267.72     2762.18     49.62 o 
  -6 -15   0       77.90       99.53     29.32 o 
  -5 -15   0      675.69      725.48     30.13 o 
  -3 -15   0      234.00      262.03     28.11 o 
  -2 -15   0      219.16      217.84     33.76 o 
  -1 -15   0       65.16       55.14     20.88 o 
   1 -15   0      728.48      790.36     34.27 o 
   2 -15   0      219.16      265.15     25.32 o 
   3 -15   0      234.00      283.27     27.53 o 
  -6 -14   0     1062.58     1107.93     36.61 o 
  -5 -14   0       93.01      102.10     20.43 o 
   2 -14   0     3169.66     4149.92     52.73 o 
   3 -14   0      546.60      624.21     29.15 o 
  -6 -13   0      332.03      356.78     21.78 o 
   2 -13   0     2848.12     3613.32     48.15 o 
   3 -13   0     1721.24     1830.77     38.09 o 
  -6 -12   0        0.16        7.18     15.61 o 
   2 -12   0      338.40      439.44     23.93 o 
   3 -12   0     5267.94     4331.58     50.24 o 
  -6 -11   0      546.46      588.03     22.27 o 
   2 -11   0     1735.01     1869.03     33.28 o 
   3 -11   0     1091.68     1017.07     33.41 o 
   2 -10   0     9107.13    13032.27     73.57 o 
   3 -10   0     2676.83     2899.71     39.46 o 
   2  -9   0      134.10      185.48     17.77 o 
   3  -9   0     4669.01     4499.41     44.33 o 
   2  -8   0      728.04      926.24     23.01 o 
   2  -7   0     3240.32     4050.28     37.96 o 
   2  -6   0     1141.16     1680.14     24.43 o 
   2  -5   0       12.42       18.12     12.87 o 
  -6  -1   0       77.57       66.41      6.25 o 
  -6   0   0     6242.37     5284.07     25.43 o 
  -6   1   0       77.57       60.99      5.63 o 
  -5   1   0     1657.15     1519.96     19.81 o 
  -5   2   0     1786.42     1737.64     18.39 o 
  -4   2   0       11.41        9.24      6.74 o 
  -3   2   0    10768.02    11200.79     39.73 o 
  -2   2   0     2770.17     3104.66     22.65 o 
  -5   3   0      216.97      219.28     10.30 o 
  -4   3   0       83.41       87.82      8.14 o 
  -3   3   0      715.04      789.32     13.52 o 
  -2   3   0     1828.90     1803.42     20.32 o 
  -5   4   0       30.56       25.53      8.40 o 
  -4   4   0      290.51      275.48     10.50 o 
  -3   4   0      198.81      261.32     10.41 o 
  -2   4   0      576.83      544.57     15.36 o 
  -1   4   0     8718.73     8879.63     37.87 o 
  -4   5   0       10.54       16.10      8.15 o 
  -3   5   0      728.89      771.73     17.49 o 
  -2   5   0       12.42       16.34     12.48 o 
  -4   6   0      184.90      173.73     10.83 o 
  -3   6   0     5571.23     5818.09     40.18 o 
  -2   6   0     1141.16      985.96     21.49 o 
  -4   7   0     1195.13     1284.87     23.95 o 
  -2 -30   1        8.44       43.87     40.91 o 
  -1 -30   1      706.51      911.38     60.86 o 
   0 -30   1       16.10       44.13     36.78 o 
   1 -30   1      204.30      219.04     43.73 o 
   2 -30   1       35.77       20.06     39.87 o 
  -3 -29   1      214.83      240.04     43.98 o 
  -2 -29   1      164.16      252.45     41.65 o 
  -1 -29   1      164.88      191.75     42.68 o 
   0 -29   1      372.26      462.23     42.29 o 
   1 -29   1      118.61      126.19     42.44 o 
   2 -29   1       36.42       61.42     38.67 o 
   3 -29   1      135.42      173.55     39.84 o 
  -5 -28   1       46.55       43.81     36.97 o 
  -4 -28   1      487.56      528.14     49.48 o 
  -3 -28   1       13.78       31.23     50.28 o 
  -2 -28   1      395.64      417.33     43.42 o 
  -1 -28   1      103.74      147.96     35.95 o 
   0 -28   1      520.07      652.40     43.10 o 
   1 -28   1      154.49      190.32     39.21 o 
   2 -28   1      277.17      387.41     43.23 o 
   3 -28   1      134.43      163.84     54.17 o 
  -5 -27   1       66.57       74.57     33.89 o 
  -4 -27   1      196.95      267.24     43.61 o 
  -3 -27   1      184.09      163.79     40.97 o 
  -2 -27   1      339.06      395.98     39.04 o 
  -1 -27   1      124.60      139.77     44.63 o 
   0 -27   1      233.06      292.15     36.42 o 
   1 -27   1      332.64      353.51     45.85 o 
   2 -27   1      391.95      541.69     43.27 o 
   3 -27   1      352.09      310.93     58.52 o 
  -5 -26   1      105.84       77.98     34.24 o 
  -4 -26   1       16.13       19.22     35.84 o 
  -3 -26   1      113.19      139.65     37.33 o 
  -2 -26   1      190.87      287.50     37.81 o 
  -1 -26   1      801.63      909.73     49.92 o 
   0 -26   1       58.32      113.97     34.13 o 
   1 -26   1       27.15       38.45     43.26 o 
   2 -26   1      131.03      211.32     34.78 o 
   3 -26   1      107.95       99.10     49.19 o 
  -5 -25   1      112.65       81.70     33.73 o 
  -4 -25   1      559.97      576.52     45.05 o 
  -3 -25   1       36.59       65.38     35.27 o 
  -2 -25   1     1039.30     1261.40     49.56 o 
  -1 -25   1      332.94      345.36     43.50 o 
   0 -25   1     1967.25     2043.83     57.19 o 
   1 -25   1      409.40      427.84     42.22 o 
   2 -25   1      638.32      775.90     42.82 o 
   3 -25   1       40.98       19.52     29.92 o 
  -6 -24   1      130.08      114.41     46.45 o 
  -5 -24   1      277.82      318.53     33.70 o 
  -4 -24   1      254.28      346.09     42.46 o 
  -3 -24   1      368.24      496.27     43.88 o 
  -2 -24   1      948.13      959.74     62.24 o 
  -1 -24   1      305.07      385.38     41.53 o 
   0 -24   1       71.63      141.15     31.44 o 
   1 -24   1      251.69      315.21     44.29 o 
   2 -24   1      460.49      612.91     39.65 o 
   3 -24   1      396.09      468.08     38.67 o 
   4 -24   1      653.99      827.17     46.64 o 
  -6 -23   1       10.07       20.24     40.46 o 
  -5 -23   1     1193.02     1274.89     48.47 o 
  -4 -23   1      105.17      107.17     38.54 o 
  -3 -23   1     2270.25     2550.55     61.01 o 
  -2 -23   1      112.35      133.65     31.43 o 
  -1 -23   1     1588.64     1522.54     48.43 o 
   0 -23   1        0.52       21.90     27.08 o 
   1 -23   1     1289.40     1353.69     57.52 o 
   2 -23   1      349.88      396.47     35.63 o 
   3 -23   1     1571.64     1797.55     55.51 o 
   4 -23   1      284.85      388.63     38.44 o 
  -6 -22   1      548.59      643.46     47.22 o 
  -5 -22   1      917.11     1007.43     44.19 o 
  -4 -22   1      214.40      203.83     37.03 o 
  -3 -22   1      401.32      461.93     39.61 o 
  -2 -22   1      125.29      153.38     44.64 o 
  -1 -22   1      984.38     1031.90     45.86 o 
   0 -22   1        1.38       31.97     25.79 o 
   1 -22   1      977.63     1088.40     49.47 o 
   2 -22   1      312.64      369.74     34.23 o 
   3 -22   1      576.56      600.16     38.71 o 
   4 -22   1      140.22      118.24     40.88 o 
  -6 -21   1      763.28      841.64     48.62 o 
  -5 -21   1       53.39       56.29     27.72 o 
  -4 -21   1      803.69      967.17     47.93 o 
  -3 -21   1      594.44      701.93     41.50 o 
  -2 -21   1     1264.81     1213.18     62.49 o 
  -1 -21   1      116.54      135.84     36.71 o 
   0 -21   1     2758.05     2821.03     55.78 o 
   1 -21   1      124.62      134.47     33.57 o 
   2 -21   1     2006.35     2463.64     55.30 o 
   3 -21   1      382.32      369.54     45.18 o 
   4 -21   1     1026.91     1280.45     46.62 o 
  -6 -20   1       57.07       68.07     37.42 o 
  -5 -20   1      232.93      260.67     31.48 o 
  -4 -20   1      151.30      127.48     32.52 o 
  -3 -20   1     1106.29     1146.34     43.65 o 
  -2 -20   1      404.15      479.84     32.67 o 
  -1 -20   1     1843.29     1808.22     52.19 o 
   0 -20   1      393.83      408.83     30.33 o 
   1 -20   1       23.41       91.72     34.19 o 
   2 -20   1      355.52      397.03     31.54 o 
   3 -20   1      322.28      391.37     31.47 o 
   4 -20   1      538.07      616.03     38.72 o 
  -6 -19   1      426.58      447.03     38.72 o 
  -5 -19   1      440.16      505.56     33.21 o 
  -4 -19   1      282.75      281.56     35.74 o 
  -3 -19   1     1891.31     2130.67     54.81 o 
  -2 -19   1       74.46       75.52     37.72 o 
  -1 -19   1     1958.51     2155.47     51.79 o 
   0 -19   1     1164.51     1239.46     39.09 o 
   1 -19   1     1597.46     1639.27     50.36 o 
   2 -19   1      170.46      174.09     27.92 o 
   3 -19   1      942.19     1139.53     41.01 o 
   4 -19   1      150.92      182.12     30.33 o 
  -6 -18   1      277.70      318.20     37.45 o 
  -5 -18   1      234.58      243.43     27.62 o 
  -2 -18   1      501.05      560.68     30.95 o 
  -1 -18   1      237.95      234.32     33.68 o 
   0 -18   1       89.70      153.42     24.18 o 
   1 -18   1      569.15      594.34     30.97 o 
   2 -18   1       55.48       78.71     25.64 o 
   3 -18   1      373.15      374.57     26.96 o 
   4 -18   1       15.85       60.64     27.12 o 
  -6 -17   1      501.79      593.18     37.66 o 
  -1 -17   1      655.50      660.17     31.28 o 
   0 -17   1     6735.68     6662.48     70.85 o 
   1 -17   1      145.55      155.87     28.94 o 
   2 -17   1     2823.01     3579.81     54.96 o 
   3 -17   1      303.91      455.96     30.26 o 
   4 -17   1      727.88      956.76     36.97 o 
  -1 -16   1     1033.45      956.28     36.50 o 
   0 -16   1      208.60      300.80     24.81 o 
   1 -16   1     1646.95     1668.30     43.96 o 
   2 -16   1      335.13      434.25     28.04 o 
   3 -16   1      439.03      621.09     31.64 o 
   4 -16   1     1061.69     1208.50     38.79 o 
   1 -15   1     1028.81     1047.52     36.01 o 
   2 -15   1      793.07      789.80     29.51 o 
   3 -15   1      818.08      908.98     32.11 o 
   1 -14   1       38.91       63.24     26.46 o 
   2 -14   1     1151.03     1317.88     33.64 o 
   3 -14   1      699.51      873.45     30.72 o 
   2 -13   1     1475.97     1713.80     34.87 o 
   3 -13   1     2615.64     3128.78     45.06 o 
   2 -12   1      535.32      583.58     23.38 o 
   3 -12   1     2362.03     2135.23     36.92 o 
   2 -11   1     1288.98     1504.82     30.22 o 
   3 -11   1      672.83      822.46     25.49 o 
   2 -10   1     2032.37     2313.49     34.28 o 
   3 -10   1     1272.55     1654.46     31.49 o 
   2  -9   1      247.88      179.23     22.00 o 
   3  -9   1    10378.26     9119.80     67.59 o 
   2  -8   1      258.92      247.57     17.14 o 
   3  -8   1      246.23      213.17     19.41 o 
   2  -7   1     2810.00     4049.13     35.13 o 
   3  -7   1      218.42      213.41     17.02 o 
   2  -6   1     1112.39     1149.95     20.84 o 
   2  -5   1     1819.65     2646.76     24.76 o 
   2  -4   1      866.94      780.69     14.83 o 
  -6   1   1      642.36      708.31     16.36 o 
  -5   2   1     1043.85     1072.31     18.88 o 
  -5   3   1       82.11       72.85     11.18 o 
  -5   4   1        2.42        7.35     10.60 o 
  -4   4   1      934.19     1045.54     21.24 o 
  -3   4   1       73.19       69.82     12.89 o 
  -2   4   1      651.43      640.79     17.23 o 
  -1   4   1     1382.69     1460.00     18.44 o 
  -5   5   1      560.79      609.78     17.01 o 
  -4   5   1      252.81      234.74     16.30 o 
  -3   5   1     6114.82     6350.89     41.73 o 
  -2   5   1       20.16       16.43     14.86 o 
  -1   5   1      197.68      184.41     12.08 o 
  -5   6   1      415.32      433.34     15.81 o 
  -4   6   1      770.28      812.75     21.37 o 
  -3   6   1     2665.43     2885.51     31.83 o 
  -2   6   1      748.57      653.40     21.63 o 
  -1   6   1      889.49      942.74     19.30 o 
  -5   7   1       72.01       76.85     12.44 o 
  -4   7   1     2387.12     2383.21     32.25 o 
  -3   7   1      217.25      255.98     17.00 o 
  -2   7   1     4457.94     6260.04     45.30 o 
  -1   7   1      889.33      948.78     20.43 o 
  -5   8   1     1023.88     1126.29     24.44 o 
  -4   8   1       43.60       45.56     16.68 o 
  -3   8   1     2968.36     3076.64     36.07 o 
  -2   8   1      452.54      360.01     21.64 o 
  -1   8   1      831.45      827.01     19.73 o 
  -3   9   1     7189.81     7313.59     55.25 o 
  -2   9   1       96.21       99.48     15.23 o 
  -2  10   1     8119.86     8146.10     58.63 o 
  -2 -30   2       54.96       72.43     58.39 o 
  -1 -30   2      292.91      409.10     44.35 o 
   0 -30   2        4.44       25.45     35.28 o 
   1 -30   2      551.27      602.04     54.12 o 
   2 -30   2       10.75       13.08     39.45 o 
  -3 -29   2        1.47       12.68     51.83 o 
  -2 -29   2       23.09       59.98     52.10 o 
  -1 -29   2       73.75       93.46     46.43 o 
   0 -29   2       29.36       55.16     37.91 o 
   1 -29   2      303.99      325.33     49.59 o 
   2 -29   2       39.80       48.39     37.92 o 
   3 -29   2      118.75      139.47     39.10 o 
  -4 -28   2       40.10       42.89     38.46 o 
  -3 -28   2       61.51       72.72     36.49 o 
  -2 -28   2      192.97      292.24     40.28 o 
  -1 -28   2      105.14      125.70     48.51 o 
   0 -28   2       29.46       22.75     35.29 o 
   1 -28   2       81.79       63.44     48.75 o 
   2 -28   2       35.86       58.70     36.11 o 
   3 -28   2       30.48       30.58     37.45 o 
  -5 -27   2       50.26       65.92     33.71 o 
  -4 -27   2      272.06      344.33     44.25 o 
  -3 -27   2      121.75      123.06     38.64 o 
  -2 -27   2      338.25      388.82     41.06 o 
  -1 -27   2      284.11      290.11     45.77 o 
   0 -27   2      113.41      108.04     32.78 o 
   1 -27   2       19.72       68.55     39.31 o 
   2 -27   2       62.43       97.75     35.46 o 
   3 -27   2        2.71        6.98     53.45 o 
   4 -27   2       15.39        0.86     50.93 o 
  -6 -26   2       53.16       60.22     47.47 o 
  -5 -26   2       85.69       78.79     34.24 o 
  -4 -26   2      183.42      204.72     44.62 o 
  -3 -26   2      380.79      379.36     38.62 o 
  -2 -26   2      163.28      196.55     34.60 o 
  -1 -26   2       33.24       39.88     33.76 o 
   0 -26   2       65.35       88.71     30.92 o 
   1 -26   2      341.85      383.23     44.39 o 
   2 -26   2      358.43      488.41     40.86 o 
   3 -26   2      108.60       90.74     47.98 o 
   4 -26   2      344.51      418.81     40.72 o 
  -6 -25   2      634.27      648.22     53.84 o 
  -5 -25   2      118.42      161.71     33.28 o 
  -4 -25   2      655.10      732.55     47.94 o 
  -3 -25   2       11.19       16.68     35.68 o 
  -2 -25   2      453.38      594.25     40.97 o 
  -1 -25   2      296.84      284.33     42.16 o 
   0 -25   2        6.17       30.26     30.10 o 
   1 -25   2       33.12       54.40     37.08 o 
   2 -25   2      126.51      158.90     35.26 o 
   3 -25   2       15.90       30.05     44.29 o 
   4 -25   2      285.45      286.14     35.89 o 
  -6 -24   2      123.83      142.22     45.97 o 
  -5 -24   2      200.64      219.82     34.07 o 
  -4 -24   2      610.86      714.20     48.67 o 
  -3 -24   2      887.80     1072.75     49.68 o 
  -2 -24   2      642.91      702.30     39.96 o 
  -1 -24   2      294.72      328.15     40.50 o 
   0 -24   2      484.00      563.38     37.97 o 
   1 -24   2      106.22      134.32     41.73 o 
   2 -24   2      437.98      462.90     38.12 o 
   3 -24   2      196.79      193.59     45.49 o 
   4 -24   2      287.52      365.31     41.24 o 
  -6 -23   2        6.31       34.18     43.19 o 
  -5 -23   2     1360.01     1497.67     51.87 o 
  -4 -23   2       85.11       77.76     41.49 o 
  -3 -23   2      950.69     1208.74     49.94 o 
  -2 -23   2      271.21      297.70     34.77 o 
  -1 -23   2      868.95      946.20     47.71 o 
   0 -23   2       27.15       56.46     27.95 o 
   1 -23   2      917.32      978.38     45.13 o 
   2 -23   2       53.21       94.25     31.73 o 
   3 -23   2      465.57      483.18     36.15 o 
   4 -23   2      308.40      283.61     38.39 o 
  -6 -22   2      419.42      447.57     46.75 o 
  -5 -22   2      713.75      729.62     41.76 o 
  -4 -22   2      328.41      313.17     38.71 o 
  -3 -22   2     1200.13     1399.94     50.88 o 
  -2 -22   2      500.50      507.36     50.73 o 
  -1 -22   2     1528.16     1518.51     49.70 o 
   0 -22   2     1541.99     1661.03     47.29 o 
   1 -22   2     2022.64     1816.24     50.81 o 
   2 -22   2      258.78      362.04     34.45 o 
   3 -22   2      724.73      708.27     49.79 o 
   4 -22   2       76.50       90.63     33.78 o 
  -6 -21   2     1084.08     1177.23     53.69 o 
  -5 -21   2       36.26       34.58     28.41 o 
  -3 -21   2      141.85      179.17     32.12 o 
  -2 -21   2     1628.61     1786.12     48.67 o 
  -1 -21   2       77.09       86.57     35.38 o 
   0 -21   2      820.46      803.67     37.09 o 
   1 -21   2      120.06      139.59     33.68 o 
   2 -21   2      659.94      800.97     38.76 o 
   3 -21   2       89.55      108.35     38.87 o 
   4 -21   2      159.70      236.92     32.27 o 
  -6 -20   2       35.28       20.28     37.49 o 
  -5 -20   2      146.00      147.15     30.00 o 
  -1 -20   2       15.62       74.73     34.48 o 
   0 -20   2       14.91       48.87     24.01 o 
   1 -20   2      213.82      275.60     35.43 o 
   2 -20   2      162.98      200.66     29.92 o 
   3 -20   2      518.79      662.43     36.24 o 
   4 -20   2       97.36       64.75     26.42 o 
  -1 -19   2     1052.57     1052.32     43.09 o 
   0 -19   2        9.89       13.26     23.85 o 
   1 -19   2      949.65      858.63     41.96 o 
   2 -19   2      518.42      518.06     31.83 o 
   3 -19   2      722.72      715.15     33.71 o 
   4 -19   2       54.20       68.84     27.43 o 
   0 -18   2      319.23      390.02     27.65 o 
   1 -18   2      902.22      926.12     38.21 o 
   2 -18   2      124.50       92.67     33.65 o 
   3 -18   2      216.11      231.01     28.08 o 
   4 -18   2       25.93       41.03     27.40 o 
   0 -17   2       15.05       24.98     20.16 o 
   1 -17   2      118.09      147.43     31.65 o 
   2 -17   2      159.11      226.11     26.96 o 
   3 -17   2       61.17       53.10     23.59 o 
   4 -17   2      666.21      902.08     36.17 o 
   1 -16   2     2826.67     2849.61     49.70 o 
   2 -16   2     1908.63     2326.77     44.28 o 
   3 -16   2     3107.04     3872.60     55.41 o 
   4 -16   2      531.87      729.62     32.73 o 
   1 -15   2      972.16      963.71     35.33 o 
   2 -15   2      296.77      351.82     24.71 o 
   3 -15   2      824.49      900.81     31.60 o 
   4 -15   2       36.90       34.97     21.30 o 
   2 -14   2      353.16      358.73     22.97 o 
   3 -14   2      171.75      136.14     27.23 o 
   4 -14   2      247.32      332.62     25.88 o 
   2 -13   2     1494.58     1527.57     32.62 o 
   3 -13   2     1405.65     1359.33     32.87 o 
   4 -13   2      618.77      776.27     29.28 o 
   2 -12   2      133.06      179.96     19.58 o 
   3 -12   2     1163.43      951.92     34.16 o 
   4 -12   2       58.20       61.29     19.82 o 
   2 -11   2     1298.11     1455.35     29.01 o 
   3 -11   2      231.07      186.57     23.59 o 
   2 -10   2     7620.88     9266.28     60.62 o 
   3 -10   2     4832.95     5626.96     49.10 o 
   2  -9   2      371.16      479.17     19.24 o 
   3  -9   2      964.39      770.11     26.68 o 
   2  -8   2     1689.69     2130.34     28.58 o 
   3  -8   2     1198.24     1255.53     22.84 o 
   2  -7   2      354.01      295.63     15.49 o 
   3  -7   2      238.55      247.80     13.53 o 
   2  -6   2      795.09      740.23     16.42 o 
   3  -6   2      911.99      893.53     18.75 o 
   2  -5   2      806.37      899.71     15.98 o 
   3  -5   2     1240.42     1161.44     17.70 o 
   2  -4   2       90.40       94.81      8.66 o 
   2  -3   2      545.47      496.12     11.48 o 
   2  -2   2      113.56      107.99      5.98 o 
  -6   2   2       20.87       26.24     12.23 o 
   1   2   2      757.48      747.93     10.57 o 
   1   3   2     1779.41     1670.45     16.50 o 
  -5   4   2        2.68       13.25     12.21 o 
  -1   4   2       86.21       78.93     10.77 o 
   1   4   2     2120.42     2130.18     20.79 o 
  -5   5   2      432.66      461.64     17.98 o 
  -4   5   2       53.65       65.68     15.98 o 
  -3   5   2      590.00      682.32     20.15 o 
  -2   5   2     1266.02     1273.82     27.33 o 
  -1   5   2     3435.39     3674.69     30.99 o 
   0   5   2        0.75       19.02     11.22 o 
   1   5   2     2961.42     3143.29     27.03 o 
  -5   6   2      264.91      283.98     16.23 o 
  -4   6   2      475.60      471.95     20.44 o 
  -3   6   2     4615.47     4678.88     41.26 o 
  -2   6   2     1475.07     1885.16     27.29 o 
  -1   6   2      795.92      797.79     18.24 o 
   0   6   2     4055.16     3960.71     34.06 o 
  -4   7   2      866.56      896.03     24.73 o 
  -3   7   2      180.46      168.20     17.28 o 
  -2   7   2     1762.69     2085.59     30.84 o 
  -1   7   2      335.92      383.64     14.76 o 
   0   7   2        3.24        4.50     13.25 o 
  -3   8   2     2421.42     2505.65     34.62 o 
  -2   8   2      418.78      530.01     20.32 o 
  -1   8   2     1734.46     1729.90     25.88 o 
   0   8   2    10627.06    10451.19     59.48 o 
  -2   9   2      381.94      348.61     22.37 o 
  -1   9   2     2533.23     2695.43     32.94 o 
   0   9   2      569.22      629.36     19.37 o 
  -1  10   2     2980.17     3442.66     38.77 o 
  -1 -30   3      477.17      570.08     59.18 o 
   0 -30   3      519.16      605.50     49.19 o 
   1 -30   3       69.35      109.09     50.07 o 
   2 -30   3      606.37      844.12     51.50 o 
  -3 -29   3      212.22      204.27     55.46 o 
  -2 -29   3       31.67       38.62     38.90 o 
  -1 -29   3      401.16      470.28     50.43 o 
   0 -29   3       81.35      101.51     36.98 o 
   1 -29   3      382.73      332.75     56.30 o 
   2 -29   3      326.18      427.95     44.31 o 
   3 -29   3      114.95      142.82     39.86 o 
   4 -29   3       37.77       74.98     42.52 o 
  -4 -28   3       41.89       75.73     42.95 o 
  -3 -28   3       83.22      109.20     52.69 o 
  -2 -28   3       26.08       21.37     57.14 o 
  -1 -28   3       61.93       90.62     47.31 o 
   0 -28   3       78.88      144.71     34.44 o 
   1 -28   3       65.63      108.96     42.08 o 
   2 -28   3      333.60      500.97     43.51 o 
   3 -28   3       11.07        3.59     54.33 o 
   4 -28   3      376.50      455.91     48.25 o 
  -5 -27   3       64.82       97.49     35.59 o 
  -4 -27   3       54.74       81.59     40.74 o 
  -3 -27   3      220.49      334.25     43.44 o 
  -2 -27   3       56.03       42.81     47.66 o 
  -1 -27   3       15.97       38.66     41.74 o 
   0 -27   3        3.22        4.25     33.27 o 
   1 -27   3       24.29       28.39     39.99 o 
   2 -27   3      142.75      149.71     36.19 o 
   3 -27   3       49.99       62.31     31.46 o 
   4 -27   3      274.38      325.32     44.94 o 
  -6 -26   3       94.29       95.24     48.14 o 
  -5 -26   3      450.70      451.29     42.22 o 
  -4 -26   3      123.15      197.32     44.17 o 
  -3 -26   3      150.76      134.03     52.00 o 
  -2 -26   3      284.80      289.45     38.77 o 
  -1 -26   3      427.22      469.31     43.67 o 
   0 -26   3       29.43       39.08     31.63 o 
   1 -26   3      199.00      201.12     48.79 o 
   2 -26   3       29.74       44.83     29.98 o 
   3 -26   3       90.78      111.15     31.29 o 
   4 -26   3       29.01       14.85     34.60 o 
  -6 -25   3      215.36      259.02     49.46 o 
  -5 -25   3      108.21      115.83     32.26 o 
  -4 -25   3      133.43      192.94     38.87 o 
  -3 -25   3       46.06       40.27     37.51 o 
  -2 -25   3      195.77      199.68     35.76 o 
  -1 -25   3       53.42       36.34     45.47 o 
   0 -25   3      453.03      421.66     35.49 o 
   1 -25   3      145.26      127.01     34.20 o 
   2 -25   3      258.84      290.91     36.22 o 
   3 -25   3       33.77       41.95     41.97 o 
   4 -25   3       74.35       63.54     33.44 o 
  -6 -24   3      547.37      545.34     53.28 o 
  -5 -24   3      271.90      292.22     37.26 o 
  -4 -24   3      665.73      712.57     49.29 o 
  -3 -24   3      481.82      619.94     44.74 o 
  -2 -24   3      358.48      352.60     37.91 o 
  -1 -24   3       94.89      165.23     40.08 o 
   0 -24   3       55.65       67.58     30.43 o 
   1 -24   3       12.55       25.89     36.05 o 
   2 -24   3      262.29      273.39     35.45 o 
   3 -24   3      213.93      291.10     34.35 o 
   4 -24   3      124.15      113.05     43.42 o 
  -6 -23   3        1.60      -14.06     43.78 o 
  -5 -23   3      750.91      809.66     43.79 o 
  -3 -23   3     1731.05     2184.40     60.72 o 
  -2 -23   3       85.11      128.26     32.35 o 
  -1 -23   3     1430.97     1521.09     54.21 o 
   0 -23   3      127.87      165.63     29.93 o 
   1 -23   3     1361.53     1507.70     53.12 o 
   2 -23   3      725.66      834.26     41.82 o 
   3 -23   3      773.69      741.08     54.20 o 
   4 -23   3      299.38      408.46     38.21 o 
  -6 -22   3      465.29      499.67     48.28 o 
  -5 -22   3     1251.69     1348.76     49.17 o 
  -1 -22   3     1611.08     1657.75     54.13 o 
   0 -22   3      387.69      407.46     33.20 o 
   1 -22   3      438.33      479.80     39.29 o 
   2 -22   3       60.91       75.90     29.65 o 
   3 -22   3      239.52      246.46     32.35 o 
   4 -22   3      129.03      137.91     29.33 o 
  -1 -21   3      189.01      177.51     33.42 o 
   0 -21   3     2288.64     2421.11     53.37 o 
   1 -21   3      183.30      153.84     37.66 o 
   2 -21   3     1218.04     1532.79     45.96 o 
   3 -21   3       80.29       87.65     29.63 o 
   4 -21   3      665.24      917.87     41.61 o 
   0 -20   3       68.64      131.44     26.41 o 
   1 -20   3      173.49      201.84     35.10 o 
   2 -20   3      698.24      844.33     36.83 o 
   3 -20   3      593.87      606.10     44.89 o 
   4 -20   3      433.52      384.18     42.27 o 
   0 -19   3      404.24      322.49     27.26 o 
   1 -19   3      387.78      394.26     37.07 o 
   2 -19   3      570.47      603.97     32.48 o 
   3 -19   3       76.72      111.20     24.77 o 
   4 -19   3      353.09      457.89     33.46 o 
   1 -18   3     2143.60     2047.43     48.63 o 
   2 -18   3       52.89       55.73     23.70 o 
   3 -18   3     1661.26     1501.95     54.29 o 
   4 -18   3      278.53      334.97     30.93 o 
   1 -17   3     1430.97     1373.00     42.55 o 
   2 -17   3      100.35      100.39     23.80 o 
   3 -17   3      712.99      750.37     33.02 o 
   4 -17   3       73.68      101.46     25.18 o 
   2 -16   3      327.80      371.59     26.45 o 
   3 -16   3      117.56      118.24     23.11 o 
   4 -16   3      869.93     1120.77     35.88 o 
   2 -15   3      544.17      665.61     28.37 o 
   3 -15   3      271.84      279.68     31.00 o 
   4 -15   3      330.43      460.74     28.04 o 
   2 -14   3      991.62     1158.04     31.78 o 
   3 -14   3      176.50      200.12     22.95 o 
   4 -14   3      453.62      549.56     27.92 o 
   2 -13   3      872.03     1075.18     29.25 o 
   3 -13   3     1831.01     1612.14     43.67 o 
   4 -13   3      606.15      874.19     29.20 o 
   2 -12   3       60.95       90.37     17.53 o 
   3 -12   3      979.53     1030.85     33.69 o 
   4 -12   3       16.17       24.40     18.52 o 
   2 -11   3     2462.47     2802.05     37.41 o 
   3 -11   3      259.07      318.37     20.37 o 
   4 -11   3     1339.02     1721.94     31.83 o 
   3 -10   3      350.51      356.96     19.41 o 
   4 -10   3      986.22     1055.47     25.64 o 
   3  -9   3     3399.74     3266.51     40.53 o 
   4  -9   3      596.20      907.60     22.28 o 
   3  -8   3      309.88      300.09     15.73 o 
   3  -7   3      427.85      455.43     16.36 o 
   3  -6   3     1080.34      983.47     19.57 o 
   3  -5   3       83.70      101.13     10.66 o 
   3  -4   3      341.15      340.46     10.01 o 
   1   3   3        1.03        1.23      9.30 o 
   0   4   3        1.17       65.51     11.85 o 
   1   4   3      579.27      635.38     15.00 o 
  -1   5   3      262.83      265.23     12.90 o 
   0   5   3      308.24      318.13     15.06 o 
   1   5   3      458.28      567.04     15.28 o 
  -3   6   3     4916.19     4804.89     43.46 o 
  -2   6   3      532.70      389.90     23.03 o 
  -1   6   3      404.04      431.93     15.28 o 
   0   6   3      404.12      419.88     17.17 o 
   1   6   3      460.09      451.69     15.30 o 
  -3   7   3      144.06      154.49     15.97 o 
  -2   7   3      349.32      291.88     17.62 o 
  -1   7   3      146.78      167.39     12.54 o 
   0   7   3     1784.21     1723.18     26.43 o 
   1   7   3      910.24      933.55     19.55 o 
  -2   8   3     1561.53     1642.18     28.89 o 
  -1   8   3     1017.17     1201.30     23.25 o 
   0   8   3     2468.05     2629.63     32.30 o 
   1   8   3      833.04      920.05     20.57 o 
  -1   9   3     1294.44     1186.14     24.26 o 
   0   9   3      272.24      313.35     16.57 o 
  -1 -30   4       73.00      108.06     50.80 o 
   0 -30   4      510.84      642.50     49.94 o 
   1 -30   4      137.59      132.81     42.51 o 
  -3 -29   4       97.91       65.07     43.75 o 
  -2 -29   4      425.59      488.06     46.29 o 
  -1 -29   4      265.93      331.70     50.36 o 
   0 -29   4      149.97      206.76     38.60 o 
   1 -29   4      245.25      333.74     57.41 o 
   2 -29   4       14.93       43.87     37.30 o 
   3 -29   4      219.15      257.40     37.64 o 
  -4 -28   4       99.14      148.44     54.47 o 
  -3 -28   4       30.47       36.54     36.45 o 
  -2 -28   4      458.60      616.35     47.16 o 
  -1 -28   4      103.55      121.27     38.00 o 
   0 -28   4      582.11      762.18     46.81 o 
   1 -28   4      107.63      151.40     38.66 o 
   2 -28   4      461.32      601.63     45.13 o 
   3 -28   4       25.90       39.07     36.07 o 
   4 -28   4      495.04      630.36     49.68 o 
  -5 -27   4       59.05       91.89     37.37 o 
  -4 -27   4       10.92       60.26     43.99 o 
  -3 -27   4        2.90       -3.59     47.67 o 
  -2 -27   4       95.03       78.95     51.77 o 
  -1 -27   4       29.67       71.61     41.57 o 
   0 -27   4      120.43      130.50     35.17 o 
   1 -27   4       91.23       98.60     48.12 o 
   2 -27   4      113.24      117.68     46.80 o 
   3 -27   4      354.85      415.83     39.70 o 
   4 -27   4      142.93      121.33     36.08 o 
  -5 -26   4       72.13       56.46     33.30 o 
  -4 -26   4      216.89      233.33     39.32 o 
  -3 -26   4       82.45       79.01     41.10 o 
  -2 -26   4       18.78       27.79     35.02 o 
  -1 -26   4      145.01      160.01     44.15 o 
   0 -26   4        1.49       14.07     29.24 o 
   1 -26   4      347.20      364.60     37.96 o 
   2 -26   4      224.12      242.41     37.55 o 
   3 -26   4      398.04      384.77     36.60 o 
   4 -26   4      201.95      229.77     39.70 o 
  -6 -25   4      361.80      300.63     50.87 o 
  -5 -25   4      112.34       97.81     33.38 o 
  -4 -25   4      365.41      326.53     39.30 o 
  -3 -25   4       20.13       20.39     34.55 o 
  -2 -25   4      308.31      263.39     35.71 o 
  -1 -25   4      115.33      105.81     41.22 o 
   0 -25   4      419.35      429.08     38.17 o 
   1 -25   4      109.58      125.43     36.92 o 
   2 -25   4      186.24      213.58     35.70 o 
   3 -25   4      134.07      189.47     35.32 o 
   4 -25   4       14.31       26.06     35.10 o 
  -6 -24   4      218.70      176.18     47.54 o 
  -5 -24   4       61.46       63.60     32.62 o 
  -2 -24   4      360.10      402.15     37.60 o 
  -1 -24   4       17.74       49.75     40.64 o 
   0 -24   4      323.77      341.82     33.87 o 
   1 -24   4      239.47      245.49     42.05 o 
   2 -24   4      516.22      612.17     40.59 o 
   3 -24   4      409.69      410.52     35.70 o 
   4 -24   4      494.10      705.56     44.07 o 
  -1 -23   4      993.32      983.60     50.67 o 
   0 -23   4      108.47       99.18     30.74 o 
   1 -23   4      192.83      257.64     31.85 o 
   2 -23   4      194.17      206.05     33.33 o 
   3 -23   4      338.96      332.22     32.52 o 
   4 -23   4      112.83      114.65     41.06 o 
   0 -22   4      324.74      312.17     30.52 o 
   1 -22   4     1459.58     1559.69     53.94 o 
   2 -22   4      313.34      319.97     31.62 o 
   3 -22   4      334.62      364.31     32.75 o 
   4 -22   4      153.68      181.43     33.41 o 
   5 -22   4      534.07      567.04     32.91 o 
   0 -21   4      233.66      284.17     30.78 o 
   1 -21   4      187.58      194.97     36.00 o 
   2 -21   4       93.42      111.59     29.03 o 
   3 -21   4      600.85      652.17     36.70 o 
   4 -21   4      522.19      540.32     44.55 o 
   5 -21   4      194.72      207.54     27.30 o 
   1 -20   4      248.88      268.24     36.11 o 
   2 -20   4     2309.66     2705.13     54.25 o 
   3 -20   4      983.89     1093.35     39.92 o 
   4 -20   4     1581.29     2184.98     51.54 o 
   5 -20   4      813.17      795.93     34.71 o 
   1 -19   4      146.96      160.61     34.10 o 
   2 -19   4       72.04      106.45     26.32 o 
   3 -19   4      527.54      588.37     32.38 o 
   4 -19   4       81.54      118.59     28.19 o 
   5 -19   4       28.96       32.44     22.56 o 
   2 -18   4      381.26      374.98     28.68 o 
   3 -18   4      243.25      253.87     25.01 o 
   4 -18   4      361.59      525.87     32.33 o 
   5 -18   4      200.69      195.66     24.50 o 
   2 -17   4      474.23      570.78     30.06 o 
   3 -17   4      863.45      909.11     33.54 o 
   4 -17   4      577.78      791.18     33.71 o 
   5 -17   4      395.43      385.06     24.09 o 
   2 -16   4     1788.20     2063.86     42.36 o 
   3 -16   4      117.91      136.65     23.63 o 
   4 -16   4      688.25      871.08     33.05 o 
   2 -15   4      129.70      147.41     22.02 o 
   3 -15   4       41.55       59.12     20.47 o 
   4 -15   4       38.27       30.23     22.66 o 
   2 -14   4      710.10      787.21     27.84 o 
   3 -14   4      291.86      369.31     24.23 o 
   4 -14   4      446.43      540.96     27.15 o 
   3 -13   4      769.85      835.98     27.82 o 
   4 -13   4      579.05      628.92     25.61 o 
   3 -12   4     2702.48     2084.53     47.16 o 
   4 -12   4      111.29      196.33     19.83 o 
   3 -11   4      174.23      170.51     18.68 o 
   4 -11   4      661.65      658.70     22.05 o 
   3 -10   4      386.71      411.60     18.57 o 
   4 -10   4      268.73      349.45     19.65 o 
   3  -9   4     2338.35     2284.87     36.21 o 
   4  -9   4      344.90      469.71     18.80 o 
   3  -8   4      179.67      148.02     15.32 o 
   4  -8   4      220.59      214.45     13.70 o 
   3  -7   4       68.08       72.48     14.39 o 
   3  -6   4     1579.54     1395.19     22.49 o 
   3  -5   4      506.43      486.92     13.64 o 
   3  -4   4      445.39      472.62     10.93 o 
   3  -3   4        0.82        6.42      3.81 o 
   2   2   4     1616.97     1979.53     17.62 o 
   2   3   4     1557.80     1524.36     16.84 o 
   1   4   4      172.32      135.29     11.45 o 
   2   4   4       96.24       96.52     10.30 o 
   0   5   4    11844.00    11905.59     59.57 o 
   1   5   4       44.58       65.29     11.07 o 
   2   5   4     3190.07     3315.35     29.20 o 
  -1   6   4      307.08      323.74     15.94 o 
   0   6   4     2965.62     2933.55     32.57 o 
   1   6   4       10.93       10.49     11.10 o 
  -2   7   4       70.52      105.90     14.70 o 
  -1   7   4        9.87       20.71     12.17 o 
   0   7   4     3704.94     3695.01     37.45 o 
   1   7   4      172.82      183.40     13.23 o 
  -1   8   4      209.29      314.56     16.16 o 
   0   8   4     6175.18     6528.86     50.79 o 
   1   8   4      302.42      430.53     16.73 o 
   0   9   4       43.01       55.52     13.30 o 
   1   9   4       44.41       65.44     13.04 o 
  -2 -29   5       19.15       50.24     38.78 o 
  -1 -29   5      370.07      474.42     57.74 o 
   0 -29   5        1.09       23.89     34.06 o 
   1 -29   5     1005.49     1028.54     55.49 o 
   2 -29   5       32.92       53.92     38.62 o 
   3 -29   5      594.68      598.65     62.30 o 
  -3 -28   5        6.82       35.07     52.71 o 
  -2 -28   5      344.84      391.62     44.00 o 
  -1 -28   5       79.53      124.15     42.44 o 
   0 -28   5      116.90      115.23     37.46 o 
   1 -28   5       19.58       68.04     42.06 o 
   2 -28   5      191.67      218.86     38.78 o 
   3 -28   5      156.57      206.00     50.08 o 
   4 -28   5      417.97      478.03     46.62 o 
  -4 -27   5      218.90      248.13     47.02 o 
  -3 -27   5       47.09       61.49     39.76 o 
  -2 -27   5      183.94      212.66     52.36 o 
  -1 -27   5       71.45       78.83     46.25 o 
   0 -27   5       27.77       41.35     32.02 o 
   1 -27   5      281.91      257.35     45.56 o 
   2 -27   5      105.06       74.74     49.70 o 
   3 -27   5      260.78      260.40     50.40 o 
   4 -27   5       29.00       62.25     39.01 o 
  -5 -26   5      152.64      181.74     36.41 o 
  -3 -26   5       63.62       53.57     39.75 o 
  -2 -26   5      209.57      171.97     35.56 o 
  -1 -26   5      257.79      276.01     44.86 o 
   0 -26   5       41.72       44.56     33.45 o 
   1 -26   5       54.03      119.27     36.86 o 
   2 -26   5      108.50      128.87     35.53 o 
   3 -26   5      714.68      797.12     45.25 o 
   4 -26   5       31.31       30.69     34.26 o 
  -6 -25   5       60.32       34.10     41.09 o 
  -1 -25   5       73.85       76.34     36.49 o 
   0 -25   5      440.70      473.72     38.08 o 
   1 -25   5      217.05      212.62     48.50 o 
   2 -25   5      286.83      304.69     35.77 o 
   3 -25   5       14.23        7.64     33.24 o 
   4 -25   5      310.58      456.22     41.67 o 
   0 -24   5      367.41      410.64     37.42 o 
   1 -24   5       76.87      105.54     41.95 o 
   2 -24   5      290.95      339.84     35.40 o 
   3 -24   5       77.29       56.73     43.25 o 
   4 -24   5      472.87      487.89     47.79 o 
   0 -23   5      262.44      261.92     30.93 o 
   1 -23   5     1176.65     1271.30     53.16 o 
   2 -23   5      409.87      468.18     37.49 o 
   3 -23   5      837.97      908.43     41.52 o 
   4 -23   5      279.72      400.18     37.39 o 
   1 -22   5      122.13      135.87     38.92 o 
   2 -22   5      198.01      219.42     31.67 o 
   3 -22   5      171.48      163.12     44.48 o 
   4 -22   5       36.41       23.25     27.09 o 
   1 -21   5      255.88      282.56     38.24 o 
   2 -21   5      932.86     1015.99     40.99 o 
   3 -21   5       56.43       55.63     38.37 o 
   4 -21   5      457.88      610.81     37.08 o 
   2 -20   5      102.55      110.53     27.79 o 
   3 -20   5     1076.77     1322.08     43.12 o 
   4 -20   5      296.48      411.97     34.42 o 
   2 -19   5       44.79       42.13     23.90 o 
   3 -19   5     1223.91     1039.44     50.91 o 
   4 -19   5       83.04      144.82     29.19 o 
   5 -19   5     1566.39     1564.06     40.20 o 
   2 -18   5      795.01      871.24     35.45 o 
   3 -18   5      215.97      253.38     26.88 o 
   4 -18   5      626.90      782.68     35.00 o 
   5 -18   5       66.71       81.06     20.62 o 
   2 -17   5      139.74      173.46     24.74 o 
   3 -17   5     1131.51      982.55     45.16 o 
   4 -17   5       16.91       43.31     24.97 o 
   5 -17   5      310.56      299.04     23.71 o 
   3 -16   5     1009.58      950.68     32.59 o 
   4 -16   5      457.35      594.80     30.74 o 
   5 -16   5      101.52       96.39     18.83 o 
   3 -15   5      234.01      247.19     24.26 o 
   4 -15   5       87.25       96.96     22.58 o 
   5 -15   5      562.87      536.79     23.91 o 
   3 -14   5      344.25      413.59     25.58 o 
   4 -14   5      284.05      321.66     23.84 o 
   5 -14   5       29.45       29.49     15.35 o 
   3 -13   5     1983.23     1962.51     45.85 o 
   4 -13   5     1450.23     2030.99     37.28 o 
   3 -12   5     2810.44     3292.80     43.15 o 
   4 -12   5       12.50       16.61     18.49 o 
   3 -11   5      275.45      234.73     24.69 o 
   4 -11   5     1276.99     1869.92     32.26 o 
   4 -10   5     1623.20     1770.63     29.45 o 
   4  -9   5      385.54      481.41     18.71 o 
   4  -8   5      528.44      583.53     17.81 o 
   4  -7   5      175.90      208.84     12.48 o 
   4  -6   5        6.77       12.54      6.92 o 
   3   1   5     5327.29     4871.58     19.57 o 
   2   3   5     4416.57     4819.11     31.70 o 
   2   4   5        6.20        8.22      9.91 o 
   1   5   5       91.97       29.42     14.93 o 
   2   5   5      479.62      568.91     15.49 o 
   0   6   5     3367.48     3525.42     37.25 o 
   1   6   5      388.15      476.76     16.36 o 
   2   6   5      706.07      816.99     18.21 o 
  -1   7   5      858.23      994.04     26.75 o 
   0   7   5      277.13      222.45     16.30 o 
   1   7   5      335.81      407.97     19.82 o 
   2   7   5      133.66       96.78     12.34 o 
   0   8   5        9.11       50.37     12.84 o 
   1   8   5      100.96      140.22     18.05 o 
   2   8   5     1435.77     1644.57     26.99 o 
  -1 -29   6      832.29      939.14     63.16 o 
   0 -29   6      184.71      232.07     40.10 o 
   1 -29   6      421.06      459.36     48.78 o 
   2 -29   6      125.60      173.39     42.54 o 
  -3 -28   6       42.00       31.72     53.11 o 
  -2 -28   6      121.33      140.07     38.83 o 
  -1 -28   6       25.79       33.27     45.44 o 
   0 -28   6        2.72       31.73     37.11 o 
   1 -28   6       70.90       90.45     48.44 o 
   2 -28   6      429.30      538.51     44.98 o 
   3 -28   6       53.62       77.63     49.31 o 
  -3 -27   6      549.60      538.29     61.00 o 
  -2 -27   6      162.83      138.65     36.20 o 
  -1 -27   6      360.78      398.40     49.74 o 
   0 -27   6        3.82       42.91     31.91 o 
   1 -27   6      305.06      313.66     47.77 o 
   2 -27   6       68.60       80.07     33.53 o 
   3 -27   6      589.36      665.46     45.74 o 
   4 -27   6      199.85      198.73     39.74 o 
  -1 -26   6       33.81       85.61     43.26 o 
   0 -26   6       69.64       84.13     34.83 o 
   1 -26   6      932.12     1100.16     49.63 o 
   2 -26   6       18.21        8.97     31.02 o 
   3 -26   6       62.90       38.61     30.62 o 
   4 -26   6       37.51       64.23     36.70 o 
   0 -25   6      323.50      390.10     35.69 o 
   1 -25   6      349.05      384.08     51.12 o 
   2 -25   6      102.20      161.42     32.81 o 
   3 -25   6      197.42      205.65     34.67 o 
   4 -25   6       44.71       43.30     35.47 o 
   0 -24   6      230.45      238.55     32.12 o 
   1 -24   6      353.84      384.38     38.19 o 
   2 -24   6     1015.17     1037.18     45.50 o 
   3 -24   6      770.40      854.39     42.31 o 
   4 -24   6      476.28      684.43     42.54 o 
   1 -23   6      278.40      315.65     39.84 o 
   2 -23   6       98.54       99.78     31.86 o 
   3 -23   6      428.40      388.62     49.33 o 
   4 -23   6       38.51       65.88     32.18 o 
   2 -22   6      392.34      424.16     34.96 o 
   3 -22   6      410.85      386.96     47.07 o 
   4 -22   6      430.68      614.41     38.74 o 
   2 -21   6      619.98      684.87     37.83 o 
   3 -21   6      496.57      468.28     44.68 o 
   4 -21   6      285.70      335.09     34.38 o 
   2 -20   6      819.81      896.87     38.70 o 
   3 -20   6      846.81      948.58     37.67 o 
   4 -20   6      572.89      828.74     38.49 o 
   2 -19   6       40.62       48.98     25.79 o 
   3 -19   6     1461.08     1528.47     43.84 o 
   4 -19   6      256.04      321.78     31.70 o 
   3 -18   6      308.39      299.44     38.14 o 
   4 -18   6     1122.19     1559.57     42.06 o 
   3 -17   6      702.20      713.96     31.34 o 
   4 -17   6      311.30      359.68     28.84 o 
   3 -16   6     1160.46     1103.51     45.33 o 
   4 -16   6      425.79      476.96     28.55 o 
   3 -15   6      512.21      575.65     28.38 o 
   4 -15   6      227.47      326.28     26.05 o 
   3 -14   6      202.15      157.98     27.84 o 
   4 -14   6      424.66      583.32     27.11 o 
   4 -13   6      535.80      613.75     25.05 o 
   4 -12   6       26.88       41.20     18.60 o 
   4 -11   6     2260.31     2412.40     35.18 o 
   4 -10   6     3405.81     4462.87     42.89 o 
   4  -9   6      132.04      148.47     13.34 o 
   4  -8   6      510.50      671.31     18.58 o 
   4  -7   6     1902.74     1953.21     25.41 o 
   4  -6   6      257.12      242.30     10.70 o 
   4  -5   6      124.00      118.11      6.45 o 
   3   1   6     5928.96     5709.43     29.85 o 
   3   2   6     4244.66     4277.29     27.23 o 
   2   3   6     1632.29     1921.24     23.59 o 
   3   3   6      774.60      726.40     16.06 o 
   2   4   6     2785.43     3191.26     30.25 o 
   3   4   6     1357.07     1250.83     18.56 o 
   1   5   6      180.35      146.77     12.82 o 
   2   5   6      209.74      250.52     13.83 o 
   1   6   6      178.13      139.46     17.54 o 
   2   6   6      190.99      178.50     13.34 o 
   0   7   6     2628.21     2538.97     34.62 o 
   1   7   6       79.78      108.48     17.64 o 
   2   7   6      417.95      418.91     17.03 o 
   2   8   6      424.06      463.56     18.24 o 
   0 -29   7      122.87      150.17     40.89 o 
  -2 -28   7      695.72      834.89     51.47 o 
  -1 -28   7      112.76      162.77     46.72 o 
   0 -28   7      810.18      830.74     47.70 o 
   1 -28   7      154.73      199.33     48.28 o 
   2 -28   7      592.84      708.39     47.90 o 
   3 -28   7      242.75      228.79     37.09 o 
  -1 -27   7      301.87      343.25     50.70 o 
   0 -27   7       14.85       27.18     32.52 o 
   1 -27   7      635.17      638.51     51.71 o 
   2 -27   7      258.73      249.70     37.62 o 
   3 -27   7      504.19      531.09     42.86 o 
   0 -26   7      112.95      117.28     34.20 o 
   1 -26   7     1038.15     1014.66     61.08 o 
   2 -26   7       18.54       45.07     34.23 o 
   3 -26   7      685.16      717.45     44.27 o 
   1 -25   7       81.34       83.99     42.21 o 
   2 -25   7      103.70      124.22     34.85 o 
   3 -25   7       29.56       39.76     45.89 o 
   4 -25   7      165.85      161.06     34.90 o 
   1 -24   7       40.86       56.65     36.31 o 
   2 -24   7      417.90      492.89     39.94 o 
   3 -24   7      255.84      252.56     35.02 o 
   4 -24   7      692.48      731.56     51.80 o 
   2 -23   7       54.52       81.84     32.02 o 
   3 -23   7      854.47      784.28     54.87 o 
   4 -23   7       89.18      158.20     33.80 o 
   2 -22   7      150.60      202.20     32.53 o 
   3 -22   7      520.08      463.04     47.75 o 
   4 -22   7      144.32      128.04     39.01 o 
   2 -21   7     1615.98     1830.27     50.33 o 
   3 -21   7      138.05      160.59     28.83 o 
   4 -21   7     1785.57     2523.02     56.28 o 
   2 -20   7      472.90      583.68     35.49 o 
   3 -20   7      888.91     1066.28     41.25 o 
   4 -20   7      432.63      502.76     35.84 o 
   3 -19   7      527.28      451.69     42.63 o 
   4 -19   7       62.88      110.78     28.33 o 
   3 -18   7       82.13       78.04     26.54 o 
   4 -18   7      238.68      345.07     29.24 o 
   3 -17   7      209.42      163.73     35.96 o 
   4 -17   7      766.50     1012.25     36.01 o 
   3 -16   7      379.26      375.07     25.62 o 
   4 -16   7        5.74       19.45     23.22 o 
   4 -15   7       64.94      112.07     22.49 o 
   4 -14   7     1362.54     1479.91     34.88 o 
   4 -13   7     1089.95     1411.16     32.64 o 
   4 -12   7      174.34      219.56     20.51 o 
   4 -11   7     1522.41     2068.87     33.83 o 
   4 -10   7     1517.22     1616.52     29.46 o 
   4  -9   7      194.16      260.80     17.06 o 
   4  -8   7      384.28      444.67     17.59 o 
   4  -7   7     1777.72     1904.81     24.15 o 
   4  -6   7      781.47      817.75     14.17 o 
   4  -5   7        6.98        5.54      7.53 o 
   4  -4   7       30.16       29.58      3.97 o 
   3   1   7     2339.40     2038.32     23.75 o 
   3   2   7     6308.44     5819.14     36.65 o 
   3   3   7     2478.38     2432.79     27.04 o 
   2   4   7     1203.02     1432.34     23.71 o 
   3   4   7      613.52      538.08     16.98 o 
   2   5   7      200.82      186.37     13.99 o 
   3   5   7     1200.07      945.13     22.43 o 
   1   6   7      211.84      209.84     18.92 o 
   2   6   7      509.50      666.14     19.67 o 
   3   6   7     1143.52      972.81     22.69 o 
   2   7   7     6491.48     7650.19     55.26 o 
   3   7   7      558.97      482.89     17.08 o 
  -1 -28   8      171.03      189.44     47.95 o 
   0 -28   8      229.08      278.42     40.11 o 
   1 -28   8      111.20      191.83     45.96 o 
   2 -28   8      224.17      287.48     41.00 o 
   3 -28   8       70.67       83.88     34.76 o 
   0 -27   8      159.22      143.75     38.48 o 
   1 -27   8      158.06      188.48     40.20 o 
   2 -27   8      147.42      157.83     39.28 o 
   3 -27   8      128.39      124.92     39.12 o 
   1 -26   8      906.51      904.94     51.77 o 
   2 -26   8        7.19       -7.77     42.53 o 
   3 -26   8      684.71      671.10     58.36 o 
   1 -25   8       43.00       40.24     43.87 o 
   2 -25   8      206.71      242.86     37.27 o 
   3 -25   8      139.20      184.55     36.56 o 
   2 -24   8     1776.54     2052.10     57.92 o 
   3 -24   8      140.43      121.75     30.56 o 
   2 -23   8       86.08      121.95     33.55 o 
   3 -23   8      805.58      844.13     43.78 o 
   4 -23   8       48.65       76.35     31.59 o 
   2 -22   8      264.91      267.76     33.46 o 
   3 -22   8       90.51      103.51     28.73 o 
   4 -22   8      186.27      291.20     34.46 o 
   2 -21   8     1332.01     1489.07     47.03 o 
   3 -21   8      283.03      290.47     31.59 o 
   4 -21   8      627.37      798.05     40.11 o 
   3 -20   8      762.74      795.05     50.32 o 
   4 -20   8      745.59      989.12     40.37 o 
   3 -19   8      778.01      731.96     36.80 o 
   4 -19   8        6.56        9.67     24.82 o 
   3 -18   8      108.74       90.26     35.57 o 
   4 -18   8      115.80      176.76     27.27 o 
   4 -17   8      245.12      256.05     26.02 o 
   4 -16   8      228.94      237.21     26.51 o 
   4 -15   8       99.21      102.10     22.48 o 
   4 -14   8     1454.85     1912.30     38.39 o 
   4 -13   8      668.43      854.16     29.29 o 
   4 -12   8      293.07      355.39     23.09 o 
   4 -11   8      921.76     1147.72     28.76 o 
   4 -10   8     1098.62     1339.06     28.02 o 
   4  -9   8        3.86       13.84     15.27 o 
   4  -2   8       37.99       29.35      3.30 o 
   3   2   8     1869.26     1672.30     24.75 o 
   3   3   8      229.61      195.92     14.94 o 
   2   4   8     2462.90     2984.64     34.80 o 
   3   4   8      293.82      243.57     16.06 o 
   2   5   8      162.47      164.32     15.53 o 
   3   5   8     3123.28     3042.33     34.18 o 
   2   6   8     1150.54     1271.94     26.04 o 
   3   6   8      341.43      292.74     16.66 o 
   3   7   8      840.18      840.74     23.48 o 
   0 -28   9       53.04       53.84     36.09 o 
   0 -27   9      329.51      320.34     39.51 o 
   1 -27   9      177.81      183.40     46.88 o 
   2 -27   9      376.90      402.67     41.62 o 
   3 -27   9      116.79      137.96     35.31 o 
   1 -26   9      134.03      175.43     43.17 o 
   2 -26   9       24.46       39.29     47.43 o 
   3 -26   9      170.02      198.61     36.70 o 
   2 -25   9       79.46       73.00     33.93 o 
   3 -25   9      253.69      276.15     47.89 o 
   2 -24   9      396.58      398.88     38.29 o 
   3 -24   9      313.95      339.87     36.32 o 
   2 -23   9       95.33       97.04     32.71 o 
   3 -23   9      737.48      836.81     43.23 o 
   3 -22   9      483.98      494.81     38.32 o 
   3 -21   9       74.81       92.19     40.43 o 
   3 -20   9      519.88      533.69     33.01 o 
   3 -19   9      111.99      115.63     26.47 o 
   4 -19   9      101.19      132.11     28.96 o 
   4 -18   9       18.44       14.24     29.95 o 
   4 -17   9      309.51      395.51     28.84 o 
   4 -16   9       42.17       67.99     23.94 o 
   4 -15   9        4.61       20.02     22.53 o 
   4 -14   9      594.07      798.99     29.57 o 
   4 -13   9       28.31       33.01     20.84 o 
   4 -12   9      769.26      867.10     28.62 o 
   3   2   9     2957.50     2705.34     33.07 o 
   3   3   9      380.35      360.90     16.31 o 
   3   4   9      688.41      595.55     22.11 o 
   3   5   9      290.09      273.37     15.03 o 
   3   6   9      858.10      726.72     25.75 o 
   1 -27  10       87.20       97.23     45.22 o 
   2 -27  10       56.42       94.94     38.42 o 
   2 -26  10       45.28       63.15     35.13 o 
   2 -25  10       86.57       94.49     36.31 o 
   3 -25  10      211.18      221.51     46.66 o 
   2 -24  10      326.01      358.26     37.72 o 
   3 -24  10        8.26       27.78     32.37 o 
   2 -23  10       19.94       15.76     40.45 o 
   3 -23  10     1005.51     1031.15     58.83 o 
   3 -22  10       21.03        8.66     39.72 o 
   3 -21  10       80.34       57.98     40.59 o 
   3 -20  10      217.84      231.30     31.08 o 
   4 -14  10      160.47      230.68     24.20 o 
   4 -13  10      640.21      815.40     28.82 o 
   2 -26  11      228.12      203.95     38.37 o 
   2 -25  11       24.23       -5.80     44.99 o 
   2 -24  11      306.42      358.96     40.42 o 
   3 -23  11      131.05      140.11     42.53 o 
   3 -22  11       78.31       58.74     32.06 o 
   3 -21  11       81.78       89.73     39.48 o 
   2 -25  12      189.13      187.52     36.90 o 
   4   4  -9      443.60      334.94      6.43 o 
   3  -1  -7      138.46      137.68      5.54 o 
   1  -6  -6       40.56       41.67     11.71 o 
   3   3  -6     1689.68     1707.54     13.05 o 
   1  -9  -5       11.05        9.28     11.92 o 
   1  -8  -5      111.21      145.49     13.61 o 
   1  -7  -5      462.58      519.40     17.13 o 
   1  -6  -5      381.39      452.32     16.00 o 
   1  -5  -5       71.10      112.75     12.22 o 
   1  -4  -5        9.08      -10.15     10.15 o 
   3   3  -5       84.58       70.93      4.01 o 
   1  -9  -4       10.09        9.93     11.77 o 
   1  -8  -4      128.76      164.59     13.71 o 
   1  -7  -4        6.07       10.33     11.53 o 
   1  -6  -4      188.91      197.55     12.81 o 
   1  -5  -4        5.22        1.99     10.58 o 
   1  -4  -4      245.03      225.02     12.29 o 
   1  -3  -4      385.24      452.89     13.25 o 
  -1  -8  -3      512.49      713.34     21.73 o 
  -1  -7  -3      559.98      573.77     18.24 o 
  -1  -6  -3      283.05      276.66     15.62 o 
   1  -6  -3      248.57      220.21     13.21 o 
   1  -5  -3      161.69      157.14     12.73 o 
   1  -4  -3      981.49      998.37     16.38 o 
   1  -3  -3      217.04      248.90     10.64 o 
   1  -2  -3      295.01      296.14      9.36 o 
  -1  -9  -2      670.29      688.88     19.44 o 
  -1  -8  -2      805.86      857.38     20.05 o 
  -1  -7  -2        8.86       12.50      9.62 o 
  -1  -6  -2      136.96      176.36     11.59 o 
  -1  -5  -2     1821.88     1976.13     24.37 o 
   1  13  -2      945.29      996.53     28.55 o 
  -1 -10  -1      217.82      254.73     15.54 o 
  -1  -9  -1     4408.45     4713.26     42.61 o 
  -1  -8  -1       73.17      100.36     13.09 o 
  -1  -7  -1      630.88      667.71     18.08 o 
  -1  -6  -1     1706.11     1713.81     24.41 o 
  -1  -5  -1       35.63       40.58     12.58 o 
  -1  -4  -1     2977.55     3125.65     26.68 o 
  -1  -7   0      409.72      427.30     16.47 o 
  -1  -6   0     3639.53     3708.07     31.81 o 
  -1  -5   0        0.10        1.94     11.52 o 
  -1  -4   0     5363.81     5488.32     31.55 o 
  -1  15   0       40.08       41.21     20.81 o 
  -1  15   1      663.33      729.63     28.68 o 
  -4  -6   2      222.61      231.29     12.44 o 
  -4  -5   2       29.02       32.43      9.36 o 
  -4  -4   2      399.84      399.36     12.78 o 
  -3  -4   2       17.35       23.69      8.26 o 
  -4  -3   2      822.67      881.75     15.45 o 
  -3  -3   2     1342.82     1355.28     16.09 o 
  -6  -2   2       12.84       24.69     14.20 o 
  -4  -2   2       94.96      114.58      9.23 o 
  -3  -2   2     4195.67     4374.41     24.36 o 
  -2  -2   2      733.36      858.94      9.98 o 
  -1  16   2     1437.97     1533.45     37.37 o 
  -1  17   2       11.23       18.68     22.89 o 
  -4  -3   3       46.55       95.11      7.16 o 
  -4  -2   3      213.15      206.73      7.18 o 
  -4  -1   3      123.64      169.27      6.65 o 
  -6   0   3     1775.41     1731.33     20.66 o 
  -1  13   3      121.69       91.80     18.78 o 
  -1  14   3        9.42       10.30     17.36 o 
  -4   3   4      179.47      177.95      6.04 o 
  -3   3   4      124.70      132.35      6.46 o 
  -4   4   4       70.26       61.92      6.68 o 
  -3   4   4      124.51      148.23      8.41 o 
  -4   5   4      137.96      156.69      9.72 o 
  -6   7   4      523.72      596.11     16.98 o 
  -6   8   4       74.62       90.49     13.65 o 
  -6   9   4        8.69       15.84     13.13 o 
  -6  10   4       75.03       97.91     15.82 o 
  -6  11   4     1075.61     1134.86     27.32 o 
  -1  11   4       18.69        0.79     14.38 o 
  -6  12   4        6.41       26.07     16.33 o 
  -1  12   4      110.55       93.77     18.51 o 
  -6  13   4      256.45      296.45     21.34 o 
  -1  13   4      238.99      222.39     19.82 o 
  -6  14   4        2.06        8.52     18.49 o 
  -1  14   4        0.58        7.02     17.85 o 
  -1  15   4      406.15      390.69     24.73 o 
  -4   5   5      539.75      616.97     12.01 o 
  -6   6   5      335.68      328.06      9.64 o 
  -6   7   5        0.23       13.25      8.93 o 
  -6   8   5      281.01      329.10     14.02 o 
  -6   9   5        1.82        3.64     11.76 o 
  -6  10   5      463.43      504.11     19.33 o 
  -1  10   5       45.51       34.94     15.96 o 
  -6  11   5       35.55       62.12     15.27 o 
  -1  11   5      565.42      451.94     22.92 o 
  -6  12   5      135.59      148.12     17.29 o 
  -1  12   5     1211.28     1194.09     30.44 o 
  -6  13   5       74.59      104.05     18.19 o 
  -1  14   5       17.71       26.52     19.63 o 
  -1  15   6       15.92       24.21     21.64 o 
  -4   7 -16      308.90      256.25     63.17 o 
  -4   8 -16      183.71      162.51     46.83 o 
  -4  10 -16      501.38      512.32     54.06 o 
  -4  11 -16      292.22      307.79     62.31 o 
  -4  12 -16       57.53       95.93     49.83 o 
  -4  13 -16      465.34      543.93     54.33 o 
  -4  14 -16      171.55      216.29     46.84 o 
  -5   2 -15     1068.76     1119.68     56.28 o 
  -5   3 -15       27.12       33.96     39.87 o 
  -4   3 -15      285.05      310.18     48.01 o 
  -5   4 -15        8.71       16.46     39.75 o 
  -4   4 -15      450.03      461.99     45.91 o 
  -5   5 -15        1.83       -3.68     42.80 o 
  -4   5 -15       31.01       28.96     39.93 o 
  -5   6 -15        6.27       23.13     41.51 o 
  -4   6 -15      153.93      125.24     56.61 o 
  -5   7 -15       51.64       33.72     40.03 o 
  -4   7 -15      299.39      278.34     58.51 o 
  -5   8 -15      317.87      321.17     46.10 o 
  -4   8 -15      115.29       83.23     39.26 o 
  -3   8 -15      540.19      526.41     60.98 o 
  -5   9 -15       52.83       72.32     42.36 o 
  -4   9 -15       14.13       26.39     47.36 o 
  -3   9 -15      946.15      918.51     52.89 o 
  -4  10 -15      541.66      609.73     64.13 o 
  -3  10 -15      193.01      170.96     55.65 o 
  -4  11 -15      343.98      387.74     60.26 o 
  -3  11 -15      156.35      143.48     42.18 o 
  -4  12 -15       37.96       66.44     45.28 o 
  -3  12 -15      473.54      420.72     60.74 o 
  -4  13 -15       97.57       99.11     50.45 o 
  -3  13 -15      185.01      157.76     40.83 o 
  -4  14 -15      332.17      437.50     47.67 o 
  -3  14 -15       83.41       88.87     50.13 o 
  -4  15 -15       14.08       -4.02     72.44 o 
  -3  15 -15      281.00      247.77     40.65 o 
  -4  16 -15       31.35       30.39     51.89 o 
  -3  16 -15      557.76      572.46     60.83 o 
  -4  17 -15      142.70      157.91     46.98 o 
  -3  17 -15       70.58       68.87     38.83 o 
  -3  18 -15      184.44      120.85     39.83 o 
  -6  -2 -14       21.22       16.82     57.28 o 
  -6  -1 -14      930.06     1115.36     72.45 o 
  -5  -1 -14      905.39      913.80     53.46 o 
  -6   0 -14      446.71      638.48     66.11 o 
  -6   1 -14      930.06     1007.04     69.35 o 
  -5   1 -14      905.39      958.17     55.99 o 
  -4   1 -14      801.93      702.76     63.61 o 
  -6   2 -14       21.22       97.45     57.81 o 
  -5   2 -14        3.09       33.00     37.87 o 
  -4   2 -14      237.18      253.12     49.71 o 
  -6   3 -14      459.69      590.79     64.64 o 
  -5   3 -14      102.48       98.82     40.08 o 
  -4   3 -14      204.12      236.54     54.35 o 
  -5   4 -14       38.68       31.63     42.87 o 
  -4   4 -14      589.54      555.48     49.82 o 
  -3   4 -14      228.00      185.30     40.31 o 
  -5   5 -14      990.05     1106.47     58.40 o 
  -4   5 -14      290.13      245.28     53.94 o 
  -3   5 -14     1777.24     1932.14     58.93 o 
  -5   6 -14       53.77       78.06     41.20 o 
  -4   6 -14      432.57      444.87     53.33 o 
  -3   6 -14      427.76      343.11     55.33 o 
  -5   7 -14        0.64       24.25     39.34 o 
  -4   7 -14      560.25      607.75     47.88 o 
  -3   7 -14       75.84       75.54     50.18 o 
  -5   8 -14      116.38      103.46     44.33 o 
  -4   8 -14       74.65       63.43     53.90 o 
  -3   8 -14      604.34      542.74     60.99 o 
  -2   8 -14      167.91      201.10     32.72 o 
  -5   9 -14     1508.57     1673.58     64.08 o 
  -4   9 -14        2.24      -11.13     50.29 o 
  -3   9 -14     2122.45     1980.26     77.62 o 
  -2   9 -14        4.77       27.88     30.18 o 
  -5  10 -14       48.28       71.15     42.85 o 
  -4  10 -14      173.00      176.01     56.02 o 
  -3  10 -14      168.78      139.31     52.70 o 
  -2  10 -14      441.44      438.06     38.79 o 
  -5  11 -14      100.82      146.71     42.66 o 
  -4  11 -14      533.25      532.80     60.05 o 
  -3  11 -14      215.99      179.65     53.02 o 
  -2  11 -14     1152.33     1142.38     44.92 o 
  -5  12 -14       38.54       46.90     39.41 o 
  -4  12 -14        9.76       39.30     46.67 o 
  -3  12 -14      407.77      315.45     58.07 o 
  -2  12 -14       73.34       92.69     32.03 o 
  -5  13 -14      263.44      269.75     44.10 o 
  -4  13 -14       83.48       78.41     45.86 o 
  -3  13 -14      656.15      726.71     59.26 o 
  -2  13 -14      206.18      205.47     34.27 o 
  -4  14 -14      687.14      778.61     50.18 o 
  -3  14 -14       11.39        0.59     59.69 o 
  -2  14 -14       20.20       38.08     28.10 o 
  -4  15 -14      168.82      182.28     54.10 o 
  -3  15 -14      254.10      255.34     43.93 o 
  -2  15 -14      405.15      463.95     36.66 o 
  -4  16 -14       55.48       64.52     44.05 o 
  -3  16 -14      407.02      443.93     62.81 o 
  -2  16 -14      248.65      225.45     32.82 o 
  -4  17 -14      524.53      649.53     48.28 o 
  -3  17 -14      109.96       91.09     37.42 o 
  -2  17 -14     1044.62     1058.92     45.02 o 
  -4  18 -14       21.73       49.90     44.14 o 
  -3  18 -14       12.25       24.53     39.23 o 
  -2  18 -14       63.78       83.93     32.50 o 
  -4  19 -14       62.30       60.72     42.16 o 
  -3  19 -14      334.98      356.21     42.67 o 
  -6  -4 -13      358.52      448.42     57.91 o 
  -6  -3 -13       78.78      114.20     57.33 o 
  -6  -2 -13      249.75      295.08     58.71 o 
  -5  -2 -13      597.76      678.14     48.94 o 
  -6  -1 -13      130.59      176.92     58.45 o 
  -5  -1 -13       93.32      130.53     38.46 o 
  -4  -1 -13      119.12      134.00     43.82 o 
  -6   0 -13     1668.11     1970.70     78.82 o 
  -4   0 -13      950.82     1019.08     53.14 o 
  -6   1 -13      130.59      239.25     59.25 o 
  -5   1 -13       93.32       80.61     38.74 o 
  -4   1 -13      119.12      123.63     41.32 o 
  -6   2 -13      249.75      374.68     60.91 o 
  -5   2 -13      597.76      647.62     48.84 o 
  -4   2 -13      239.51      187.89     51.97 o 
  -3   2 -13      890.55     1009.43     49.77 o 
  -6   3 -13       78.78      141.57     57.38 o 
  -5   3 -13      221.27      264.77     41.10 o 
  -4   3 -13      417.80      529.67     50.09 o 
  -3   3 -13      251.44      197.42     50.10 o 
  -6   4 -13      358.52      449.21     60.83 o 
  -5   4 -13       73.63       89.23     37.66 o 
  -4   4 -13      222.70      225.50     50.53 o 
  -3   4 -13       98.10      182.60     34.98 o 
  -6   5 -13       15.48       13.57     55.20 o 
  -5   5 -13      145.55      149.52     39.48 o 
  -4   5 -13       49.02       50.59     36.87 o 
  -3   5 -13      953.92      897.19     61.40 o 
  -2   5 -13      207.46      227.35     33.54 o 
  -6   6 -13      533.15      679.10     65.15 o 
  -5   6 -13      297.67      384.60     45.75 o 
  -4   6 -13      669.32      714.55     50.03 o 
  -3   6 -13      577.99      641.08     42.64 o 
  -2   6 -13      893.07      958.35     42.71 o 
  -6   7 -13       54.45      129.19     59.85 o 
  -5   7 -13      102.62      155.05     40.70 o 
  -4   7 -13      393.92      504.72     49.74 o 
  -3   7 -13      221.19      257.25     40.57 o 
  -2   7 -13      493.30      464.10     34.86 o 
  -6   8 -13      815.00      930.14     65.54 o 
  -5   8 -13     1570.77     1681.71     62.64 o 
  -4   8 -13      781.72      758.49     64.91 o 
  -3   8 -13     1809.11     2104.01     62.63 o 
  -2   8 -13     1376.33     1293.26     46.40 o 
  -6   9 -13      257.87      314.99     53.74 o 
  -5   9 -13       39.17       60.65     41.89 o 
  -4   9 -13      241.23      223.44     53.05 o 
  -3   9 -13      965.77     1051.71     50.86 o 
  -2   9 -13       96.08      130.62     31.30 o 
  -5  10 -13      506.65      553.91     46.20 o 
  -4  10 -13      935.35      827.12     63.68 o 
  -3  10 -13     1326.22     1330.68     52.49 o 
  -2  10 -13     1214.77     1259.44     45.95 o 
  -5  11 -13       10.62       11.40     39.48 o 
  -4  11 -13      496.63      552.53     48.48 o 
  -3  11 -13       93.84       84.53     51.15 o 
  -2  11 -13      434.98      484.48     37.03 o 
  -5  12 -13      558.44      581.75     47.20 o 
  -4  12 -13      180.17      199.30     44.24 o 
  -3  12 -13      722.19      775.87     59.10 o 
  -2  12 -13      167.57      141.20     29.67 o 
  -5  13 -13       67.13       69.06     37.67 o 
  -4  13 -13      224.96      256.43     52.02 o 
  -3  13 -13      365.25      403.32     55.35 o 
  -2  13 -13      118.09      118.75     31.60 o 
  -5  14 -13       35.20       65.05     40.86 o 
  -4  14 -13      672.33      849.90     54.31 o 
  -3  14 -13      121.10      122.69     49.75 o 
  -2  14 -13     1279.86     1278.15     46.46 o 
  -5  15 -13       26.46       56.09     40.76 o 
  -4  15 -13      126.18      153.33     41.06 o 
  -3  15 -13      119.24       86.82     48.81 o 
  -2  15 -13       14.56       30.17     29.71 o 
  -5  16 -13      463.65      552.06     48.79 o 
  -4  16 -13      293.34      277.17     55.56 o 
  -3  16 -13      433.79      450.59     53.23 o 
  -2  16 -13      269.15      283.28     33.33 o 
  -4  17 -13      567.09      679.99     52.13 o 
  -3  17 -13      206.49      160.78     49.03 o 
  -2  17 -13      682.96      812.93     41.12 o 
  -4  18 -13      274.97      269.34     54.72 o 
  -3  18 -13       45.89       28.59     34.03 o 
  -2  18 -13      319.35      396.94     35.18 o 
  -4  19 -13      101.47      120.70     39.00 o 
  -3  19 -13       25.87       32.56     36.07 o 
  -2  19 -13      123.18      132.25     30.60 o 
  -4  20 -13      148.71      139.74     54.19 o 
  -3  20 -13      753.99      860.72     48.95 o 
  -7  -5 -12       79.53       68.02     39.95 o 
  -6  -5 -12      154.41      173.23     48.66 o 
  -7  -4 -12       74.89       61.96     40.28 o 
  -6  -4 -12      369.37      450.70     53.63 o 
  -5  -4 -12      278.33      278.93     40.37 o 
  -7  -3 -12       65.27       81.22     41.01 o 
  -6  -3 -12      712.70      826.35     62.01 o 
  -5  -3 -12       64.53       62.52     38.43 o 
  -4  -3 -12      152.59      180.58     45.08 o 
  -7  -2 -12      304.46      366.24     47.63 o 
  -6  -2 -12      290.94      275.31     57.40 o 
  -5  -2 -12      114.77      120.27     37.03 o 
  -4  -2 -12      617.47      642.97     47.77 o 
  -7  -1 -12      147.95      172.03     43.24 o 
  -6  -1 -12      495.59      603.38     59.85 o 
  -5  -1 -12      603.80      673.55     44.58 o 
  -4  -1 -12      541.97      559.22     55.62 o 
  -6   0 -12      629.46      748.28     64.11 o 
  -4   0 -12     1331.15     1454.66     57.19 o 
  -6   1 -12      495.59      584.51     61.10 o 
  -5   1 -12      603.80      574.31     44.32 o 
  -4   1 -12      541.97      664.16     45.13 o 
  -3   1 -12     1458.03     1311.49     62.96 o 
  -6   2 -12      290.94      271.94     56.50 o 
  -5   2 -12      114.77      117.02     39.54 o 
  -4   2 -12      617.47      588.95     44.06 o 
  -3   2 -12      682.97      580.71     55.30 o 
  -6   3 -12      712.71      852.14     62.95 o 
  -5   3 -12       64.53       84.33     38.77 o 
  -4   3 -12      152.59      165.12     42.29 o 
  -3   3 -12       82.32      108.01     32.11 o 
  -2   3 -12      109.03      117.23     31.27 o 
  -6   4 -12      369.37      440.64     46.86 o 
  -5   4 -12      278.33      315.74     39.47 o 
  -4   4 -12     1004.10     1029.67     52.25 o 
  -3   4 -12      356.50      324.92     49.16 o 
  -2   4 -12     1848.61     1867.99     50.28 o 
  -6   5 -12      154.41      175.09     51.15 o 
  -5   5 -12      423.50      466.50     44.65 o 
  -4   5 -12      159.57      169.53     38.99 o 
  -3   5 -12      190.40      141.23     35.82 o 
  -2   5 -12      418.50      445.45     50.20 o 
  -6   6 -12      103.01      213.57     55.86 o 
  -5   6 -12      486.87      494.02     42.54 o 
  -4   6 -12       50.33       55.18     37.90 o 
  -3   6 -12      402.66      446.88     43.65 o 
  -2   6 -12      435.72      469.17     35.22 o 
  -6   7 -12      782.88      992.04     64.53 o 
  -5   7 -12       54.47       67.85     35.76 o 
  -4   7 -12      256.47      268.67     42.44 o 
  -3   7 -12       72.86       58.61     44.85 o 
  -2   7 -12       53.20       36.86     42.45 o 
  -6   8 -12      202.77      219.08     57.41 o 
  -5   8 -12        9.48       36.04     35.24 o 
  -4   8 -12      307.41      323.59     43.46 o 
  -3   8 -12      321.74      309.94     39.36 o 
  -2   8 -12      607.02      602.14     37.55 o 
  -6   9 -12       91.48      145.82     53.99 o 
  -5   9 -12      901.37      959.87     51.25 o 
  -4   9 -12      566.13      540.15     55.68 o 
  -3   9 -12     1332.83     1485.60     51.74 o 
  -2   9 -12     1154.59     1172.18     43.73 o 
  -6  10 -12       50.27      125.88     55.77 o 
  -5  10 -12      337.80      396.10     43.35 o 
  -4  10 -12      476.45      501.48     53.68 o 
  -3  10 -12      209.32      194.49     49.37 o 
  -2  10 -12      328.44      331.61     33.01 o 
  -1  10 -12      283.77      320.30     38.72 o 
  -6  11 -12     1425.70     1558.46     70.32 o 
  -5  11 -12      201.37      245.37     41.23 o 
  -4  11 -12     1470.21     1188.32     65.31 o 
  -3  11 -12      169.22      121.86     33.38 o 
  -2  11 -12     2279.83     2404.34     54.37 o 
  -1  11 -12      441.39      470.99     39.49 o 
  -6  12 -12       16.11       39.00     54.89 o 
  -5  12 -12       12.36       29.27     36.44 o 
  -4  12 -12       13.70       29.79     38.07 o 
  -3  12 -12      457.15      383.37     53.96 o 
  -2  12 -12        2.04       23.55     27.42 o 
  -1  12 -12      358.68      395.59     36.76 o 
  -5  13 -12      176.15      236.03     38.14 o 
  -4  13 -12      271.10      242.61     51.12 o 
  -3  13 -12      497.00      479.18     39.20 o 
  -2  13 -12      694.09      747.46     37.41 o 
  -1  13 -12       76.73      125.58     34.80 o 
  -5  14 -12       78.69       89.64     38.63 o 
  -4  14 -12      442.21      414.65     43.68 o 
  -3  14 -12       62.82       68.34     36.09 o 
  -2  14 -12      798.72      877.21     39.84 o 
  -1  14 -12      136.60      153.80     32.67 o 
  -5  15 -12      341.98      381.37     41.83 o 
  -4  15 -12       20.52       39.91     38.02 o 
  -3  15 -12      281.60      354.28     38.09 o 
  -2  15 -12       17.88        1.16     26.96 o 
  -1  15 -12      563.79      632.49     40.30 o 
  -5  16 -12       10.18        4.06     36.06 o 
  -4  16 -12      299.90      333.19     43.17 o 
  -3  16 -12      166.71      172.36     49.37 o 
  -2  16 -12      117.03      156.20     29.40 o 
  -1  16 -12       85.84       93.44     32.17 o 
  -5  17 -12       69.26       72.98     38.66 o 
  -4  17 -12      416.31      450.08     56.25 o 
  -3  17 -12      205.39      241.24     35.27 o 
  -2  17 -12       63.84       83.43     27.96 o 
  -1  17 -12       35.15       51.53     32.50 o 
  -5  18 -12       57.52       51.76     37.71 o 
  -4  18 -12       43.25       82.50     39.20 o 
  -3  18 -12       92.99      111.34     32.91 o 
  -2  18 -12      128.67      141.82     30.39 o 
  -1  18 -12       42.89       62.70     32.93 o 
  -4  19 -12       37.77       39.87     32.78 o 
  -3  19 -12      410.22      542.72     41.47 o 
  -2  19 -12       48.22       52.90     27.99 o 
  -4  20 -12      297.63      292.72     41.09 o 
  -3  20 -12       69.33       24.92     34.98 o 
  -2  20 -12      131.69      151.20     28.78 o 
  -4  21 -12      328.54      377.61     41.45 o 
  -3  21 -12       88.72       79.74     31.90 o 
  -7  -7 -11      183.55      196.16     44.31 o 
  -7  -6 -11       70.64       82.11     40.55 o 
  -6  -6 -11       60.42       50.69     49.81 o 
  -7  -5 -11      129.45      171.78     41.71 o 
  -6  -5 -11      111.18      106.72     52.11 o 
  -5  -5 -11       77.47       66.78     33.47 o 
  -7  -4 -11      254.51      306.99     46.36 o 
  -6  -4 -11      620.04      732.71     58.06 o 
  -5  -4 -11      177.46      162.67     35.18 o 
  -4  -4 -11      331.98      315.16     47.65 o 
  -7  -3 -11       77.34      123.50     41.33 o 
  -6  -3 -11      190.14      237.67     50.11 o 
  -5  -3 -11      149.41      139.34     36.89 o 
  -4  -3 -11       92.07       86.92     43.86 o 
  -7  -2 -11      146.83      168.96     44.42 o 
  -6  -2 -11       62.49       76.71     45.24 o 
  -5  -2 -11      648.87      694.02     43.48 o 
  -4  -2 -11      226.42      162.19     39.63 o 
  -3  -2 -11     2681.63     2402.87     72.40 o 
  -7  -1 -11      173.53      179.08     43.38 o 
  -6  -1 -11      354.58      395.61     45.66 o 
  -5  -1 -11       56.94       70.53     34.68 o 
  -4  -1 -11      596.29      649.11     50.36 o 
  -3  -1 -11      686.58      695.78     52.31 o 
  -6   0 -11     1349.38     1589.79     68.95 o 
  -4   0 -11      725.31      770.60     48.22 o 
  -7   1 -11      173.53      273.74     42.53 o 
  -6   1 -11      354.58      444.32     50.42 o 
  -5   1 -11       56.94       54.84     34.42 o 
  -4   1 -11      596.29      591.00     48.31 o 
  -3   1 -11      686.58      736.62     53.26 o 
  -2   1 -11      380.93      366.58     30.50 o 
  -7   2 -11      146.83      202.78     41.99 o 
  -6   2 -11       62.49      102.76     51.44 o 
  -5   2 -11      648.87      712.42     42.60 o 
  -4   2 -11      226.42      204.09     38.12 o 
  -3   2 -11     2681.63     3191.12     64.93 o 
  -2   2 -11      451.28      516.94     46.40 o 
  -7   3 -11       77.34      122.76     42.50 o 
  -6   3 -11      190.14      213.54     49.11 o 
  -5   3 -11      149.41      146.32     33.97 o 
  -4   3 -11       92.07       98.30     33.55 o 
  -3   3 -11      480.35      465.04     47.42 o 
  -2   3 -11      205.24      206.03     29.07 o 
  -7   4 -11      254.51      251.44     46.18 o 
  -6   4 -11      620.03      806.49     59.18 o 
  -5   4 -11      177.46      169.30     34.34 o 
  -4   4 -11      331.98      376.90     48.27 o 
  -3   4 -11       85.72       93.11     43.68 o 
  -2   4 -11      938.97      957.81     38.86 o 
  -7   5 -11      129.45      180.58     45.02 o 
  -6   5 -11      111.18      195.78     51.99 o 
  -5   5 -11       77.47       91.15     32.81 o 
  -4   5 -11       64.86       77.17     45.35 o 
  -3   5 -11      209.78      285.97     38.98 o 
  -2   5 -11      454.89      490.88     34.41 o 
  -7   6 -11       70.64      111.99     40.56 o 
  -6   6 -11       60.42       69.63     49.23 o 
  -5   6 -11      234.15      285.76     36.36 o 
  -4   6 -11      293.22      278.80     42.99 o 
  -3   6 -11     1160.17     1330.90     49.30 o 
  -2   6 -11      315.13      300.71     29.35 o 
  -1   6 -11       69.70       58.33     33.61 o 
  -7   7 -11      183.55      185.08     41.93 o 
  -6   7 -11      436.79      421.48     52.92 o 
  -5   7 -11      367.59      379.80     37.68 o 
  -4   7 -11      513.71      594.93     43.20 o 
  -3   7 -11      722.47      780.27     41.75 o 
  -2   7 -11      566.23      641.92     34.87 o 
  -1   7 -11     1706.50     1671.07     43.41 o 
  -6   8 -11      546.93      647.24     59.67 o 
  -5   8 -11       81.55       86.14     33.06 o 
  -4   8 -11      376.95      358.24     49.76 o 
  -3   8 -11      229.84      270.95     36.27 o 
  -2   8 -11       31.15       39.52     26.41 o 
  -1   8 -11      718.85      693.81     39.83 o 
  -6   9 -11       24.85       60.45     52.55 o 
  -5   9 -11       66.19       64.26     34.79 o 
  -4   9 -11      189.90      157.19     36.89 o 
  -3   9 -11      312.78      294.90     47.04 o 
  -2   9 -11      815.74      863.77     37.51 o 
  -1   9 -11      138.44      116.66     34.09 o 
  -6  10 -11      574.78      728.05     56.04 o 
  -5  10 -11       81.86      135.63     38.83 o 
  -4  10 -11      219.53      182.11     38.70 o 
  -3  10 -11      416.71      395.59     34.65 o 
  -2  10 -11      123.91      126.66     28.08 o 
  -1  10 -11       82.59       58.34     32.84 o 
  -6  11 -11      309.13      336.24     50.56 o 
  -5  11 -11      164.11      156.73     37.62 o 
  -4  11 -11      354.59      432.56     47.12 o 
  -3  11 -11      299.95      232.11     33.79 o 
  -2  11 -11      295.40      297.59     30.85 o 
  -1  11 -11      332.15      368.56     35.75 o 
  -6  12 -11       31.01       50.61     50.85 o 
  -5  12 -11      262.87      285.47     40.33 o 
  -4  12 -11       77.02       51.79     44.41 o 
  -3  12 -11      588.42      600.14     42.03 o 
  -2  12 -11       65.35       79.62     26.26 o 
  -1  12 -11      521.94      581.94     38.78 o 
  -6  13 -11      123.02      135.30     44.55 o 
  -5  13 -11      131.27      145.45     36.57 o 
  -4  13 -11      282.91      304.29     41.41 o 
  -3  13 -11      222.54      129.95     45.79 o 
  -2  13 -11      326.74      472.28     33.05 o 
  -1  13 -11      129.14      158.56     30.19 o 
  -6  14 -11      342.20      443.45     57.92 o 
  -5  14 -11      265.43      261.15     38.32 o 
  -4  14 -11      339.99      349.24     40.92 o 
  -3  14 -11       73.12       56.55     43.01 o 
  -2  14 -11       26.86       27.17     23.97 o 
  -1  14 -11      269.71      317.97     35.44 o 
  -6  15 -11       97.61      124.93     53.82 o 
  -5  15 -11        2.41       24.47     33.13 o 
  -4  15 -11       39.94        7.84     44.61 o 
  -3  15 -11      116.44       97.76     35.16 o 
  -2  15 -11      165.29      166.90     27.37 o 
  -1  15 -11      487.36      504.13     36.79 o 
  -5  16 -11      121.35      186.55     40.13 o 
  -4  16 -11       54.07       34.86     44.98 o 
  -3  16 -11      263.20      305.32     37.96 o 
  -2  16 -11      132.36      135.27     27.79 o 
  -1  16 -11       92.69      127.39     31.96 o 
  -5  17 -11       58.14       54.43     33.97 o 
  -4  17 -11      451.63      420.06     54.21 o 
  -3  17 -11      237.52      270.82     37.08 o 
  -2  17 -11      294.16      387.16     30.74 o 
  -1  17 -11       88.82       81.33     32.92 o 
  -5  18 -11      171.79      202.48     40.71 o 
  -4  18 -11      117.10      101.33     37.30 o 
  -3  18 -11       49.94       65.67     32.29 o 
  -2  18 -11      257.96      296.25     29.36 o 
  -1  18 -11      136.54      163.25     26.65 o 
  -5  19 -11      371.37      349.29     40.36 o 
  -3  19 -11      426.31      503.02     40.71 o 
  -2  19 -11       40.00       51.69     25.37 o 
  -1  19 -11      198.41      226.86     32.39 o 
  -5  20 -11       35.11       27.62     38.90 o 
  -4  20 -11      134.74      135.33     48.01 o 
  -3  20 -11      510.66      544.46     40.44 o 
  -2  20 -11      176.32      211.42     27.10 o 
  -4  21 -11      140.61      199.17     38.65 o 
  -3  21 -11       81.78       80.40     31.69 o 
  -2  21 -11      481.25      574.06     34.73 o 
  -4  22 -11      114.19       71.85     47.55 o 
  -7  -8 -10      138.62      182.81     40.30 o 
  -6  -8 -10       52.66       30.60     46.81 o 
  -7  -7 -10        6.16        7.30     37.46 o 
  -6  -7 -10      188.64      192.89     49.09 o 
  -5  -7 -10       11.68       10.97     32.27 o 
  -7  -6 -10       20.81        8.48     39.51 o 
  -6  -6 -10       55.28       50.66     48.10 o 
  -5  -6 -10       48.79       39.55     33.91 o 
  -4  -6 -10      164.73      168.06     43.01 o 
  -7  -5 -10       47.47       45.94     39.82 o 
  -6  -5 -10       32.85       11.31     47.76 o 
  -5  -5 -10       82.07       90.75     33.63 o 
  -4  -5 -10      492.00      489.50     42.09 o 
  -7  -4 -10       35.17       -1.16     37.54 o 
  -6  -4 -10      140.85      155.99     47.69 o 
  -5  -4 -10       27.51       -4.22     33.05 o 
  -4  -4 -10      215.77      222.32     42.43 o 
  -7  -3 -10      158.09      200.67     43.15 o 
  -6  -3 -10      212.35      256.12     51.00 o 
  -5  -3 -10      311.06      294.16     37.03 o 
  -4  -3 -10      310.93      338.84     40.26 o 
  -3  -3 -10      561.21      505.70     47.27 o 
  -7  -2 -10      301.30      310.10     41.36 o 
  -6  -2 -10       73.02       71.98     49.42 o 
  -5  -2 -10      618.67      635.51     41.08 o 
  -4  -2 -10      164.27      212.06     37.88 o 
  -3  -2 -10     1738.15     1726.41     50.81 o 
  -7  -1 -10       30.55       51.16     39.59 o 
  -6  -1 -10      360.87      430.97     52.48 o 
  -5  -1 -10      309.49      342.96     38.02 o 
  -4  -1 -10       97.90      110.62     39.54 o 
  -3  -1 -10     1270.41     1332.91     46.99 o 
  -2  -1 -10      589.65      644.38     34.62 o 
  -6   0 -10      559.93      611.14     55.37 o 
  -4   0 -10      335.52      378.23     34.74 o 
  -2   0 -10      169.38      219.69     27.89 o 
  -7   1 -10       30.55       45.95     36.80 o 
  -6   1 -10      360.87      453.83     52.66 o 
  -5   1 -10      309.49      357.11     37.55 o 
  -4   1 -10       97.90      147.35     35.98 o 
  -3   1 -10     1270.41     1336.68     50.08 o 
  -2   1 -10      589.65      666.76     34.16 o 
  -7   2 -10      301.30      396.56     43.39 o 
  -6   2 -10       73.02       67.50     48.80 o 
  -5   2 -10      618.67      634.83     40.33 o 
  -4   2 -10      164.27      187.93     30.93 o 
  -3   2 -10     1738.15     1637.83     49.61 o 
  -2   2 -10      637.74      828.25     36.40 o 
  -7   3 -10      158.09      170.16     40.33 o 
  -6   3 -10      212.35      247.10     49.14 o 
  -5   3 -10      311.06      319.07     35.34 o 
  -4   3 -10      310.93      319.25     40.49 o 
  -3   3 -10      561.21      572.14     47.20 o 
  -2   3 -10      851.75      918.27     37.09 o 
  -7   4 -10       35.17       43.74     36.63 o 
  -6   4 -10      140.85      184.66     49.94 o 
  -5   4 -10       27.51       27.10     31.10 o 
  -4   4 -10      215.77      165.24     32.78 o 
  -3   4 -10       85.53       93.78     38.72 o 
  -2   4 -10      637.41      749.62     34.32 o 
  -1   4 -10       35.84       82.83     32.35 o 
  -7   5 -10       47.47       53.08     38.61 o 
  -6   5 -10       32.85       44.65     48.69 o 
  -5   5 -10       82.07      105.49     32.69 o 
  -4   5 -10      492.00      449.63     40.90 o 
  -3   5 -10      575.41      525.25     45.89 o 
  -2   5 -10      578.41      655.67     33.67 o 
  -1   5 -10      736.75      766.58     38.66 o 
  -7   6 -10       20.81       38.51     37.10 o 
  -6   6 -10       55.28       84.25     49.09 o 
  -5   6 -10       48.79       57.73     33.08 o 
  -4   6 -10      164.73      145.65     41.22 o 
  -3   6 -10      321.59      329.02     37.24 o 
  -2   6 -10      171.65      172.54     27.34 o 
  -1   6 -10      334.96      405.10     34.05 o 
  -7   7 -10        6.16        6.06     37.19 o 
  -6   7 -10      188.64      251.11     51.30 o 
  -5   7 -10       11.68       21.63     31.55 o 
  -4   7 -10      112.85      117.85     33.53 o 
  -3   7 -10      259.28      252.27     36.08 o 
  -2   7 -10      239.61      273.33     27.67 o 
  -1   7 -10     1376.84     1401.51     42.78 o 
  -7   8 -10      138.62      173.83     41.51 o 
  -6   8 -10       52.66       75.39     48.05 o 
  -5   8 -10      204.41      212.23     34.34 o 
  -4   8 -10      103.01       52.42     41.73 o 
  -3   8 -10      821.36      783.92     42.96 o 
  -2   8 -10      153.36      172.00     24.56 o 
  -1   8 -10      285.44      294.37     34.05 o 
  -7   9 -10      100.85      103.07     43.74 o 
  -6   9 -10      180.31      224.16     52.83 o 
  -5   9 -10      147.76      168.95     33.38 o 
  -4   9 -10      256.92      243.22     37.41 o 
  -3   9 -10      237.44      238.12     36.07 o 
  -2   9 -10      157.77      210.00     27.72 o 
  -1   9 -10       98.59       74.45     32.47 o 
  -7  10 -10      145.78      241.46     43.33 o 
  -6  10 -10     1040.30     1110.17     55.80 o 
  -5  10 -10       52.01       56.59     34.53 o 
  -4  10 -10     1355.07     1266.29     60.80 o 
  -3  10 -10      221.45      149.04     40.50 o 
  -2  10 -10     1904.79     1933.51     45.03 o 
  -1  10 -10       64.23      113.19     32.63 o 
  -6  11 -10      252.04      332.79     49.74 o 
  -5  11 -10      899.24     1021.61     49.63 o 
  -4  11 -10       82.21      100.06     35.70 o 
  -3  11 -10      987.67      906.81     42.93 o 
  -2  11 -10      195.59      214.64     28.02 o 
  -1  11 -10     1160.10     1224.03     41.50 o 
  -6  12 -10       25.83       58.80     51.31 o 
  -5  12 -10      698.13      745.01     45.26 o 
  -4  12 -10       74.20       51.68     43.56 o 
  -3  12 -10     1303.00     1350.62     49.60 o 
  -2  12 -10      605.25      531.05     30.89 o 
  -1  12 -10     1364.53     1320.20     42.40 o 
   0  12 -10     1342.49     1314.15     33.73 o 
  -6  13 -10      309.57      311.21     55.61 o 
  -5  13 -10      187.63      256.24     40.94 o 
  -4  13 -10      640.21      643.90     41.28 o 
  -3  13 -10      884.33      765.84     38.37 o 
  -2  13 -10      528.30      531.27     29.65 o 
  -1  13 -10      196.92      253.53     33.18 o 
   0  13 -10      277.44      287.90     22.61 o 
  -6  14 -10      304.44      352.32     53.88 o 
  -5  14 -10      379.97      377.21     40.42 o 
  -4  14 -10      160.47      212.86     40.19 o 
  -3  14 -10      798.50      729.31     51.36 o 
  -2  14 -10       84.29       92.96     24.69 o 
  -1  14 -10     1160.43     1111.67     41.10 o 
   0  14 -10        2.87       15.17     18.39 o 
  -6  15 -10       58.14       97.11     49.40 o 
  -5  15 -10      111.59       92.54     36.08 o 
  -4  15 -10       64.70       50.96     38.34 o 
  -3  15 -10      377.21      351.88     47.16 o 
  -2  15 -10      135.21      136.16     24.95 o 
  -1  15 -10      134.79      173.47     30.87 o 
   0  15 -10      253.74      311.15     21.71 o 
  -6  16 -10       89.17      109.29     52.18 o 
  -5  16 -10      170.61      231.35     38.53 o 
  -4  16 -10       10.08       11.02     41.43 o 
  -3  16 -10      124.26      142.54     42.08 o 
  -2  16 -10      184.03      219.67     27.42 o 
  -1  16 -10      427.71      504.83     34.03 o 
   0  16 -10        4.42        5.82     18.59 o 
  -6  17 -10       43.81       27.56     45.93 o 
  -5  17 -10        5.74       16.24     33.54 o 
  -4  17 -10       39.57       30.18     42.94 o 
  -3  17 -10       38.29       49.70     29.84 o 
  -2  17 -10      240.12      265.04     26.46 o 
  -1  17 -10      148.17      162.69     28.93 o 
   0  17 -10     1181.84     1277.84     31.88 o 
  -5  18 -10       71.91       67.27     35.36 o 
  -4  18 -10      104.94       55.73     34.08 o 
  -3  18 -10       72.59       68.82     40.87 o 
  -2  18 -10       45.76       68.61     25.19 o 
  -1  18 -10       36.34       40.25     27.87 o 
   0  18 -10        0.53       -2.14     16.43 o 
  -5  19 -10      210.89      206.46     38.59 o 
  -4  19 -10      116.59      108.58     47.16 o 
  -3  19 -10      545.45      639.22     39.71 o 
  -2  19 -10      137.02      156.35     26.52 o 
  -1  19 -10      779.67      816.48     40.52 o 
  -5  20 -10      280.46      304.70     40.57 o 
  -4  20 -10      120.12      153.98     42.25 o 
  -3  20 -10      217.84      286.57     35.95 o 
  -2  20 -10      268.56      272.50     29.16 o 
  -1  20 -10      200.28      214.36     30.74 o 
  -5  21 -10       87.94       95.32     39.71 o 
  -4  21 -10      386.81      407.35     44.04 o 
  -3  21 -10       80.34      123.40     42.18 o 
  -2  21 -10      382.78      349.14     28.79 o 
  -5  22 -10       64.63       65.34     39.45 o 
  -3  22 -10       21.03        6.20     46.86 o 
  -4  23 -10       26.64       22.15     38.50 o 
  -7  -9  -9      181.76      191.12     38.40 o 
  -6  -9  -9      285.55      278.16     47.50 o 
  -8  -8  -9      101.74      110.01     56.65 o 
  -7  -8  -9       13.18       26.63     35.35 o 
  -6  -8  -9      408.57      405.19     48.53 o 
  -5  -8  -9      121.02      113.97     32.78 o 
  -8  -7  -9       23.46       27.39     55.54 o 
  -7  -7  -9       52.10       31.21     32.88 o 
  -6  -7  -9      219.93      290.47     46.00 o 
  -5  -7  -9      120.89      101.02     32.79 o 
  -4  -7  -9      415.11      379.47     33.06 o 
  -8  -6  -9       13.45       -2.43     59.66 o 
  -7  -6  -9       26.25        6.36     35.65 o 
  -6  -6  -9      216.32      273.18     48.02 o 
  -5  -6  -9       77.37       61.65     29.90 o 
  -4  -6  -9      119.32      109.51     39.89 o 
  -7  -5  -9       86.19       43.87     33.71 o 
  -6  -5  -9      139.25      122.66     48.27 o 
  -5  -5  -9      123.67      151.18     32.78 o 
  -4  -5  -9      127.82      129.93     30.95 o 
  -8  -4  -9      127.52      171.98     56.71 o 
  -7  -4  -9       31.82       59.43     37.33 o 
  -6  -4  -9      221.88      257.84     47.24 o 
  -5  -4  -9      285.93      289.00     35.21 o 
  -4  -4  -9      855.30      884.09     45.86 o 
  -3  -4  -9      688.41      723.03     37.62 o 
  -8  -3  -9      339.94      326.20     63.23 o 
  -7  -3  -9       58.77       61.29     40.10 o 
  -6  -3  -9     1078.41     1148.72     54.03 o 
  -5  -3  -9       20.94       36.97     29.57 o 
  -4  -3  -9     1256.01     1193.98     53.74 o 
  -3  -3  -9      380.35      411.44     41.59 o 
  -8  -2  -9       19.37       41.40     53.73 o 
  -7  -2  -9       39.77       62.65     34.98 o 
  -6  -2  -9      187.64      268.58     46.88 o 
  -5  -2  -9      130.49      156.60     33.15 o 
  -4  -2  -9      652.35      697.74     37.50 o 
  -3  -2  -9     2957.50     2853.39     58.00 o 
  -2  -2  -9      288.06      302.33     28.37 o 
  -7  -1  -9      358.52      435.55     44.43 o 
  -6  -1  -9       22.08       39.73     43.66 o 
  -5  -1  -9      724.57      794.60     42.66 o 
  -4  -1  -9      367.83      376.53     39.32 o 
  -3  -1  -9      535.33      427.74     42.65 o 
  -2  -1  -9      945.61      970.24     35.89 o 
  -6   0  -9      442.70      478.06     51.37 o 
  -4   0  -9      413.07      384.35     37.97 o 
  -2   0  -9     1501.54     1565.76     40.93 o 
  -7   1  -9      358.51      421.02     41.27 o 
  -6   1  -9       22.08       17.54     45.34 o 
  -5   1  -9      724.57      765.21     42.13 o 
  -4   1  -9      367.83      331.51     41.77 o 
  -3   1  -9      535.33      585.91     35.50 o 
  -2   1  -9      945.61      966.64     35.01 o 
  -7   2  -9       39.77       41.99     38.68 o 
  -6   2  -9      187.64      298.02     48.14 o 
  -5   2  -9      130.49      157.98     31.83 o 
  -4   2  -9      652.35      786.20     41.70 o 
  -3   2  -9     2957.50     3074.00     58.04 o 
  -2   2  -9      288.06      304.19     26.31 o 
  -1   2  -9      619.15      668.14     36.03 o 
  -7   3  -9       58.77       44.67     39.04 o 
  -6   3  -9     1078.41     1221.31     58.24 o 
  -5   3  -9       20.93       30.40     30.37 o 
  -4   3  -9     1256.02     1448.02     48.94 o 
  -3   3  -9      380.35      403.19     30.53 o 
  -2   3  -9     3403.90     3523.09     53.76 o 
  -1   3  -9      168.39      228.01     30.49 o 
  -7   4  -9       31.82       38.77     36.03 o 
  -6   4  -9      221.88      285.64     50.48 o 
  -5   4  -9      285.93      319.64     33.91 o 
  -4   4  -9      855.30      870.20     44.44 o 
  -3   4  -9      688.41      752.95     39.42 o 
  -2   4  -9      871.03      962.03     34.54 o 
  -1   4  -9     1148.97     1144.60     38.95 o 
  -7   5  -9       86.19       94.51     40.29 o 
  -6   5  -9      139.25      207.90     46.56 o 
  -5   5  -9      123.67      148.29     31.59 o 
  -4   5  -9      127.82      103.65     29.52 o 
  -3   5  -9      290.09      324.20     28.66 o 
  -2   5  -9      182.04      197.26     23.82 o 
  -1   5  -9      550.30      592.24     33.92 o 
  -7   6  -9       26.25       18.63     39.74 o 
  -6   6  -9      216.32      257.44     48.18 o 
  -5   6  -9       77.37       51.98     30.84 o 
  -4   6  -9      119.32       85.96     30.73 o 
  -3   6  -9      858.10      777.48     45.85 o 
  -2   6  -9      184.54      214.86     26.08 o 
  -1   6  -9       26.99       39.26     28.96 o 
  -7   7  -9       52.10       38.63     39.25 o 
  -6   7  -9      219.93      311.31     50.48 o 
  -5   7  -9      120.89      137.81     35.01 o 
  -4   7  -9      415.11      346.15     44.80 o 
  -3   7  -9      251.43      265.80     40.20 o 
  -2   7  -9     1479.22     1505.58     37.88 o 
  -1   7  -9      416.85      463.81     32.21 o 
  -7   8  -9       13.18        3.86     36.93 o 
  -6   8  -9      408.57      481.27     51.70 o 
  -5   8  -9      121.02      150.83     34.82 o 
  -4   8  -9       98.35      106.90     30.64 o 
  -3   8  -9      200.52      263.80     33.25 o 
  -2   8  -9       19.98       19.62     21.11 o 
  -1   8  -9      329.43      378.77     33.30 o 
   0   8  -9     1822.08     1816.87     35.95 o 
  -7   9  -9      181.76      202.93     43.68 o 
  -6   9  -9      285.55      308.00     46.55 o 
  -5   9  -9      333.71      323.21     35.65 o 
  -4   9  -9      883.89      757.58     40.11 o 
  -3   9  -9     1205.84     1319.60     45.57 o 
  -2   9  -9      589.33      602.86     30.04 o 
  -1   9  -9      948.77     1154.84     39.28 o 
   0   9  -9      910.65      926.45     28.40 o 
  -7  10  -9       62.52       69.58     40.08 o 
  -6  10  -9      117.43      213.95     49.06 o 
  -5  10  -9       86.67      132.63     32.14 o 
  -4  10  -9      565.27      680.54     44.53 o 
  -3  10  -9      130.76      116.96     28.60 o 
  -2  10  -9     1902.24     2058.73     43.71 o 
  -1  10  -9       95.73      113.18     29.88 o 
   0  10  -9    10395.58    11095.00     77.97 o 
  -7  11  -9      241.27      256.40     45.04 o 
  -6  11  -9      368.11      432.32     43.80 o 
  -5  11  -9      191.63      195.96     32.46 o 
  -4  11  -9      561.04      586.33     41.36 o 
  -3  11  -9       10.27       25.07     38.15 o 
  -2  11  -9      756.57      812.79     31.73 o 
  -1  11  -9      417.17      519.53     34.20 o 
   0  11  -9      781.23      781.53     26.68 o 
  -7  12  -9       78.81       88.66     38.74 o 
  -6  12  -9      403.61      461.10     51.09 o 
  -5  12  -9      678.64      670.73     41.70 o 
  -4  12  -9      769.26      717.13     41.97 o 
  -3  12  -9     2103.27     2677.65     58.49 o 
  -2  12  -9     1101.13     1147.34     35.74 o 
  -1  12  -9     2538.49     2582.71     48.97 o 
   0  12  -9     3523.42     3679.43     46.88 o 
  -6  13  -9      116.21      146.56     46.61 o 
  -5  13  -9      462.72      467.23     37.97 o 
  -4  13  -9       28.31       39.85     33.50 o 
  -3  13  -9      479.72      403.55     44.74 o 
  -2  13  -9      342.35      313.80     26.99 o 
  -1  13  -9      192.30      235.43     29.76 o 
   0  13  -9      258.65      318.52     22.00 o 
  -6  14  -9      304.73      358.80     50.52 o 
  -5  14  -9       50.04       53.21     30.96 o 
  -4  14  -9      594.07      772.31     44.24 o 
  -3  14  -9      168.12      184.18     35.49 o 
  -2  14  -9     1762.51     1734.34     41.83 o 
  -1  14  -9      720.25      700.90     31.96 o 
   0  14  -9     6327.20     6607.43     60.42 o 
  -6  15  -9       28.25       64.04     47.67 o 
  -5  15  -9      380.05      392.27     38.70 o 
  -4  15  -9        4.61        9.38     28.68 o 
  -3  15  -9      300.10      304.22     32.97 o 
  -2  15  -9       24.30       43.07     23.62 o 
  -1  15  -9      470.34      524.83     32.32 o 
   0  15  -9        9.55       11.40     16.43 o 
  -6  16  -9       45.50       37.80     46.93 o 
  -5  16  -9       87.33      145.17     33.53 o 
  -4  16  -9       42.17       26.57     29.66 o 
  -3  16  -9      307.45      221.77     44.36 o 
  -2  16  -9      110.09      101.39     24.69 o 
  -1  16  -9      166.35      147.11     28.91 o 
   0  16  -9       70.14       75.79     17.74 o 
  -6  17  -9      142.87      229.04     51.16 o 
  -5  17  -9      123.85      131.12     33.51 o 
  -4  17  -9      309.51      196.57     44.31 o 
  -3  17  -9      189.53      137.63     41.63 o 
  -2  17  -9      790.24      888.33     34.45 o 
  -1  17  -9      248.70      252.50     29.38 o 
   0  17  -9      222.32      271.75     20.28 o 
  -6  18  -9      179.29      190.17     44.14 o 
  -4  18  -9       18.44        4.25     40.05 o 
  -3  18  -9       16.86       11.70     43.25 o 
  -2  18  -9        5.47        0.41     23.23 o 
  -1  18  -9      163.14      180.77     28.76 o 
   0  18  -9      529.46      629.59     24.13 o 
  -6  19  -9       18.29        2.32     51.72 o 
  -5  19  -9      123.62      141.67     35.88 o 
  -4  19  -9      101.19       55.90     34.54 o 
  -3  19  -9      111.99       86.76     29.02 o 
  -2  19  -9      185.32      188.13     25.39 o 
  -1  19  -9      494.59      513.14     28.81 o 
   0  19  -9      115.16      134.28     18.88 o 
  -5  20  -9       84.07      123.00     36.27 o 
  -4  20  -9      280.18      332.50     41.04 o 
  -3  20  -9      519.88      664.28     40.53 o 
  -2  20  -9      403.58      452.97     28.77 o 
  -1  20  -9      551.85      606.38     34.87 o 
  -5  21  -9        2.85       -0.56     34.86 o 
  -4  21  -9      321.48      361.93     38.56 o 
  -3  21  -9       74.81       76.62     40.61 o 
  -2  21  -9      578.62      610.39     32.46 o 
  -5  22  -9      253.86      261.77     37.70 o 
  -4  22  -9      171.63      169.64     35.50 o 
  -3  22  -9      483.98      566.08     39.16 o 
  -2  22  -9      183.89      202.46     25.39 o 
  -5  23  -9      366.88      480.81     39.40 o 
  -4  23  -9       33.23        6.06     47.67 o 
  -3  23  -9      737.48      827.07     42.08 o 
  -4  24  -9      201.49      291.47     38.96 o 
  -7 -10  -8       21.64       12.31     32.09 o 
  -8  -9  -8      191.58      145.68     48.50 o 
  -7  -9  -8       97.99      110.82     34.52 o 
  -6  -9  -8      178.38      205.75     45.73 o 
  -5  -9  -8      302.91      309.30     33.73 o 
  -8  -8  -8       23.98       13.74     54.90 o 
  -7  -8  -8      346.05      393.69     41.87 o 
  -6  -8  -8      161.47      184.13     42.23 o 
  -5  -8  -8      371.53      413.16     32.51 o 
  -8  -7  -8       72.79       82.16     43.61 o 
  -7  -7  -8       68.43       81.20     36.95 o 
  -6  -7  -8      220.98      294.76     45.84 o 
  -5  -7  -8       76.13       61.99     29.79 o 
  -4  -7  -8      993.67      937.72     47.90 o 
  -8  -6  -8       72.93       26.79     53.94 o 
  -7  -6  -8       93.16      121.00     37.34 o 
  -6  -6  -8      200.81      239.80     47.22 o 
  -5  -6  -8      176.32      166.44     30.57 o 
  -4  -6  -8      268.52      293.90     32.31 o 
  -8  -5  -8        8.12       -9.89     69.53 o 
  -7  -5  -8       18.56        8.71     35.33 o 
  -6  -5  -8       14.81       40.55     44.18 o 
  -5  -5  -8      198.81      184.38     29.93 o 
  -4  -5  -8       17.02       16.83     33.10 o 
  -3  -5  -8     3123.28     3076.95     56.60 o 
  -8  -4  -8      220.73      261.81     47.26 o 
  -7  -4  -8      147.24      205.25     38.64 o 
  -6  -4  -8     1570.84     1686.62     60.57 o 
  -5  -4  -8      126.61      155.96     30.10 o 
  -4  -4  -8     1869.02     1955.03     51.09 o 
  -3  -4  -8      293.82      326.13     34.09 o 
  -8  -3  -8        8.78       33.92     46.19 o 
  -7  -3  -8       40.03       55.56     32.50 o 
  -6  -3  -8      884.74      975.93     52.71 o 
  -5  -3  -8       43.43       55.10     27.91 o 
  -4  -3  -8     2380.97     2509.57     54.89 o 
  -3  -3  -8      229.61      220.07     31.06 o 
  -2  -3  -8     3002.58     3487.89     52.18 o 
  -8  -2  -8       13.36       30.14     44.11 o 
  -7  -2  -8      249.01      322.02     38.35 o 
  -6  -2  -8      545.04      598.82     48.59 o 
  -5  -2  -8     1027.20     1099.63     42.19 o 
  -4  -2  -8      139.26      138.35     30.13 o 
  -3  -2  -8     1869.26     1847.68     46.77 o 
  -2  -2  -8       66.28       83.03     22.21 o 
  -8  -1  -8      143.96      189.11     46.87 o 
  -7  -1  -8      360.49      374.50     41.11 o 
  -6  -1  -8      646.72      758.21     51.27 o 
  -5  -1  -8       10.59       23.17     28.85 o 
  -4  -1  -8      734.26      773.23     40.59 o 
  -3  -1  -8      879.49      865.08     38.99 o 
  -2  -1  -8      544.16      660.15     30.99 o 
  -8   0  -8      573.36      628.07     64.06 o 
  -6   0  -8     1764.05     1883.04     59.74 o 
  -4   0  -8     1282.36     1188.10     49.44 o 
  -2   0  -8     4418.71     5113.14     60.72 o 
  -8   1  -8      143.96      183.19     50.52 o 
  -7   1  -8      360.49      389.92     39.09 o 
  -6   1  -8      646.72      709.31     52.16 o 
  -5   1  -8       10.59        5.68     27.31 o 
  -4   1  -8      734.26      747.80     38.49 o 
  -3   1  -8      879.49      876.14     38.83 o 
  -2   1  -8      544.16      631.35     28.48 o 
  -1   1  -8     1000.99      996.90     36.61 o 
  -8   2  -8       13.36       70.39     47.05 o 
  -7   2  -8      249.01      295.35     39.19 o 
  -6   2  -8      545.04      659.06     50.45 o 
  -5   2  -8     1027.20     1024.25     40.99 o 
  -4   2  -8      139.26      149.95     35.83 o 
  -3   2  -8     1869.26     1974.72     47.64 o 
  -2   2  -8       66.28       67.02     20.49 o 
  -1   2  -8     1079.18     1075.78     36.69 o 
  -8   3  -8        8.78       22.65     45.41 o 
  -7   3  -8       40.03       60.65     37.70 o 
  -6   3  -8      884.74     1059.56     55.00 o 
  -5   3  -8       43.43       58.34     29.06 o 
  -4   3  -8     2380.97     2364.16     53.26 o 
  -3   3  -8      229.61      195.66     27.82 o 
  -2   3  -8     3002.58     3225.45     48.28 o 
  -1   3  -8      519.64      615.27     31.76 o 
  -8   4  -8      220.73      227.47     44.04 o 
  -7   4  -8      147.24      176.98     38.99 o 
  -6   4  -8     1570.84     1673.66     60.70 o 
  -5   4  -8      126.61      138.52     30.24 o 
  -4   4  -8     1869.02     2212.30     55.88 o 
  -3   4  -8      293.82      323.80     34.15 o 
  -2   4  -8     2462.90     2879.63     46.57 o 
  -1   4  -8      531.48      543.48     30.85 o 
  -7   5  -8       18.56       58.94     37.60 o 
  -6   5  -8       14.81       48.66     44.27 o 
  -5   5  -8      198.81      232.85     31.82 o 
  -4   5  -8       17.02       30.53     29.81 o 
  -3   5  -8     3123.28     3065.25     55.31 o 
  -2   5  -8      162.47      191.50     24.56 o 
  -1   5  -8      869.44      976.79     34.55 o 
  -7   6  -8       93.16      138.91     39.31 o 
  -6   6  -8      200.81      201.47     43.43 o 
  -5   6  -8      176.32      176.89     29.85 o 
  -4   6  -8      268.52      258.53     30.47 o 
  -3   6  -8      341.44      445.06     35.30 o 
  -2   6  -8     1150.54     1085.46     32.51 o 
  -1   6  -8       76.74       92.42     26.81 o 
   0   6  -8     1769.31     1995.22     34.64 o 
  -7   7  -8       68.43       65.57     37.77 o 
  -6   7  -8      220.97      295.65     45.83 o 
  -5   7  -8       76.13       72.66     29.48 o 
  -4   7  -8      993.66      872.63     46.76 o 
  -3   7  -8      840.18      665.40     43.96 o 
  -2   7  -8     1279.74     1509.41     37.27 o 
  -1   7  -8      132.43      148.69     27.84 o 
   0   7  -8    12091.05    12498.73     77.87 o 
  -7   8  -8      346.05      359.81     41.59 o 
  -6   8  -8      161.47      210.46     42.21 o 
  -5   8  -8      371.53      365.13     33.77 o 
  -4   8  -8       93.80       94.43     32.03 o 
  -3   8  -8      789.35      837.34     35.68 o 
  -2   8  -8      200.87      195.93     23.90 o 
  -1   8  -8     1644.08     1785.68     40.23 o 
   0   8  -8       38.32       41.58     16.64 o 
  -7   9  -8       97.99      118.41     37.79 o 
  -6   9  -8      178.38      221.58     46.22 o 
  -5   9  -8      302.91      291.94     32.85 o 
  -4   9  -8        3.86       19.58     25.87 o 
  -3   9  -8     2834.94     2965.24     55.36 o 
  -2   9  -8      189.29      212.15     23.98 o 
  -1   9  -8     2444.63     2583.06     44.49 o 
   0   9  -8       65.62       58.24     16.93 o 
  -7  10  -8       21.64       16.86     34.61 o 
  -6  10  -8      716.69      747.79     51.73 o 
  -5  10  -8       52.86       46.66     28.21 o 
  -4  10  -8     1098.62     1020.81     50.65 o 
  -3  10  -8     1127.99     1244.33     42.08 o 
  -2  10  -8     3703.34     3933.93     53.97 o 
  -1  10  -8     1148.08     1299.93     37.12 o 
   0  10  -8      189.98      224.13     18.77 o 
  -7  11  -8       25.66       41.79     36.74 o 
  -6  11  -8     1050.93     1144.18     58.98 o 
  -5  11  -8       31.41       37.18     30.44 o 
  -4  11  -8      921.76     1037.41     45.54 o 
  -3  11  -8       98.08      140.28     32.18 o 
  -2  11  -8     1689.46     1857.28     40.32 o 
  -1  11  -8      377.62      393.49     29.67 o 
   0  11  -8     9855.07    10310.49     71.46 o 
  -7  12  -8      447.49      510.44     46.03 o 
  -6  12  -8      699.11      714.33     50.25 o 
  -5  12  -8      490.48      438.80     37.94 o 
  -4  12  -8      293.07      269.07     34.14 o 
  -3  12  -8      305.36      248.69     37.79 o 
  -2  12  -8      512.69      558.43     29.05 o 
  -1  12  -8     1944.99     1965.06     39.24 o 
   0  12  -8       96.47       93.66     17.77 o 
  -7  13  -8       71.15       88.26     38.83 o 
  -6  13  -8      188.92      245.49     48.90 o 
  -5  13  -8       43.68       67.37     30.39 o 
  -4  13  -8      668.43      684.87     41.73 o 
  -3  13  -8     2035.02     2580.57     53.74 o 
  -2  13  -8     1063.14     1117.72     34.27 o 
  -1  13  -8     2643.78     2568.95     42.08 o 
   0  13  -8     1690.79     1695.69     32.20 o 
  -7  14  -8       80.22      113.30     36.60 o 
  -6  14  -8     1170.93     1244.62     53.15 o 
  -5  14  -8       52.61       51.52     32.46 o 
  -4  14  -8     1454.85     1488.97     45.61 o 
  -3  14  -8      105.76       75.74     35.53 o 
  -2  14  -8     2876.64     3004.11     49.56 o 
  -1  14  -8      498.91      503.18     30.91 o 
   0  14  -8      517.27      546.67     21.71 o 
  -6  15  -8      114.08      121.77     44.87 o 
  -5  15  -8       77.38      103.04     30.17 o 
  -4  15  -8       99.21       58.42     31.26 o 
  -3  15  -8      346.54      309.27     30.73 o 
  -2  15  -8       43.22       51.83     21.52 o 
  -1  15  -8      493.63      441.61     24.24 o 
   0  15  -8       49.80       71.76     16.17 o 
  -6  16  -8       16.93       24.16     41.31 o 
  -5  16  -8      201.60      234.04     35.01 o 
  -4  16  -8      228.94      131.01     32.69 o 
  -3  16  -8      140.48      170.40     27.15 o 
  -2  16  -8      146.69      134.81     22.82 o 
  -1  16  -8      131.20      159.05     22.94 o 
   0  16  -8      770.58      869.78     25.35 o 
  -6  17  -8       22.54       23.02     48.62 o 
  -5  17  -8       35.21       39.92     32.81 o 
  -4  17  -8      245.12      147.12     42.84 o 
  -3  17  -8      155.40      201.43     31.63 o 
  -2  17  -8      278.49      314.93     25.22 o 
  -1  17  -8      186.20      171.48     23.23 o 
   0  17  -8     1251.54     1379.70     29.46 o 
  -6  18  -8      118.43      103.31     50.67 o 
  -5  18  -8       86.48       65.18     34.39 o 
  -4  18  -8      115.80       62.04     41.62 o 
  -3  18  -8      108.74      124.36     29.52 o 
  -2  18  -8      428.18      510.93     28.39 o 
  -1  18  -8      484.75      509.54     30.78 o 
   0  18  -8      636.10      689.50     24.08 o 
  -6  19  -8       25.77       18.89     48.63 o 
  -5  19  -8      221.94      246.66     33.91 o 
  -4  19  -8        6.56       34.07     32.17 o 
  -3  19  -8      778.01      711.50     37.49 o 
  -2  19  -8       20.17       25.82     22.08 o 
  -1  19  -8      530.15      545.19     25.61 o 
   0  19  -8      943.88     1035.78     27.17 o 
  -6  20  -8      335.37      343.95     52.75 o 
  -5  20  -8      374.92      392.99     37.50 o 
  -4  20  -8      745.59      916.88     46.53 o 
  -3  20  -8      762.74      619.29     49.65 o 
  -2  20  -8     1016.32     1047.48     35.05 o 
  -1  20  -8     1057.38     1090.37     35.06 o 
   0  20  -8      501.34      523.84     21.73 o 
  -5  21  -8       49.00       58.71     33.50 o 
  -4  21  -8      627.37      617.89     42.18 o 
  -3  21  -8      283.03      296.47     43.10 o 
  -2  21  -8     1332.01     1509.34     39.76 o 
  -1  21  -8       55.96       70.27     25.64 o 
  -5  22  -8      493.83      512.37     42.77 o 
  -4  22  -8      186.27      154.94     33.65 o 
  -3  22  -8       90.51       65.24     39.41 o 
  -2  22  -8      264.91      283.32     25.60 o 
  -5  23  -8      409.78      465.80     42.00 o 
  -4  23  -8       48.65       83.16     31.74 o 
  -3  23  -8      805.58      826.07     40.33 o 
  -5  24  -8      115.14      114.85     36.86 o 
  -4  24  -8      882.28      930.36     58.01 o 
  -7 -11  -7       36.27       41.49     33.61 o 
  -8 -10  -7       97.58      113.50     45.74 o 
  -7 -10  -7      184.31      163.22     34.83 o 
  -6 -10  -7      412.36      481.74     43.67 o 
  -8  -9  -7       35.77        5.29     51.69 o 
  -7  -9  -7      748.24      828.34     45.68 o 
  -6  -9  -7       43.89       40.08     38.53 o 
  -5  -9  -7     1290.64     1223.61     41.71 o 
  -8  -8  -7      119.61      120.55     44.21 o 
  -7  -8  -7        7.25       20.63     31.99 o 
  -6  -8  -7      442.83      442.79     45.77 o 
  -5  -8  -7       91.14      104.26     28.28 o 
  -4  -8  -7      384.28      371.11     33.60 o 
  -8  -7  -7      206.90      213.99     42.01 o 
  -7  -7  -7        0.58        1.62     30.14 o 
  -6  -7  -7     1996.85     2250.80     61.62 o 
  -5  -7  -7      470.23      506.79     34.51 o 
  -4  -7  -7     1777.72     1683.15     53.12 o 
  -8  -6  -7      133.21       95.88     54.76 o 
  -7  -6  -7       52.44       57.99     34.82 o 
  -6  -6  -7        0.91       48.21     41.35 o 
  -5  -6  -7       32.68       32.94     27.22 o 
  -4  -6  -7      781.48      903.65     36.24 o 
  -3  -6  -7     1143.52     1198.10     38.47 o 
  -8  -5  -7       55.09       48.85     54.16 o 
  -7  -5  -7      142.93      169.09     35.58 o 
  -6  -5  -7       73.49      138.71     42.00 o 
  -5  -5  -7     1539.02     1530.41     45.28 o 
  -4  -5  -7        6.98       21.07     31.76 o 
  -3  -5  -7     1200.07     1204.41     35.69 o 
  -8  -4  -7      123.29      131.72     52.70 o 
  -7  -4  -7        3.30        0.00     33.26 o 
  -6  -4  -7     1567.87     1713.30     58.39 o 
  -5  -4  -7       38.54       61.46     26.07 o 
  -4  -4  -7      473.76      542.89     31.88 o 
  -3  -4  -7      613.52      694.12     35.88 o 
  -2  -4  -7     1203.02     1453.10     35.80 o 
  -8  -3  -7      336.68      366.25     54.57 o 
  -7  -3  -7      209.07      184.53     33.27 o 
  -6  -3  -7     2945.15     3074.95     68.56 o 
  -5  -3  -7      814.96      869.54     37.72 o 
  -4  -3  -7     1715.04     1996.32     48.59 o 
  -3  -3  -7     2478.38     2630.15     49.39 o 
  -2  -3  -7     2425.76     2627.53     44.36 o 
  -8  -2  -7      132.11      143.82     53.33 o 
  -7  -2  -7      177.49      181.45     35.52 o 
  -6  -2  -7       23.74       74.07     42.00 o 
  -5  -2  -7      907.25      973.95     39.46 o 
  -4  -2  -7      131.49      150.61     31.42 o 
  -3  -2  -7     6308.44     7094.88     74.15 o 
  -2  -2  -7      632.64      760.63     28.54 o 
  -8  -1  -7      252.21      222.66     53.89 o 
  -7  -1  -7      122.61      150.70     34.05 o 
  -6  -1  -7      921.03     1044.94     52.62 o 
  -5  -1  -7      530.04      488.28     34.00 o 
  -4  -1  -7      847.94      708.98     42.30 o 
  -3  -1  -7     2339.40     1856.56     50.97 o 
  -2  -1  -7     1618.87     1886.85     38.13 o 
  -8   0  -7      134.34      181.81     48.28 o 
  -6   0  -7      348.74      419.18     46.57 o 
  -4   0  -7     1387.64     1465.23     44.85 o 
  -2   0  -7      941.19     1106.06     32.16 o 
  -8   1  -7      252.21      315.69     50.28 o 
  -7   1  -7      122.61      160.74     37.22 o 
  -6   1  -7      921.03     1006.77     52.56 o 
  -5   1  -7      530.04      523.68     33.42 o 
  -4   1  -7      847.94      796.71     44.82 o 
  -3   1  -7     2339.40     2466.38     47.48 o 
  -2   1  -7     1618.87     1849.79     36.64 o 
  -1   1  -7     4277.21     4423.38     53.49 o 
  -8   2  -7      132.11      132.39     54.69 o 
  -7   2  -7      177.49      220.08     37.25 o 
  -6   2  -7       23.74       65.32     42.20 o 
  -5   2  -7      907.25      957.58     38.96 o 
  -4   2  -7      131.49      158.62     32.43 o 
  -3   2  -7     6308.43     6962.60     72.78 o 
  -2   2  -7      632.64      616.97     38.47 o 
  -1   2  -7     4305.33     5038.53     55.80 o 
  -8   3  -7      336.68      355.77     58.92 o 
  -7   3  -7      209.07      239.08     37.25 o 
  -6   3  -7     2945.15     3279.14     72.12 o 
  -5   3  -7      814.96      879.86     37.37 o 
  -4   3  -7     1715.04     1973.29     48.61 o 
  -3   3  -7     2478.38     2655.10     50.39 o 
  -2   3  -7     2425.76     2729.85     43.02 o 
  -1   3  -7     1989.75     2420.41     41.72 o 
  -8   4  -7      123.29      141.16     55.14 o 
  -7   4  -7        3.30        4.31     33.08 o 
  -6   4  -7     1567.87     1733.52     60.09 o 
  -5   4  -7       38.54       39.71     26.49 o 
  -4   4  -7      473.76      545.84     36.79 o 
  -3   4  -7      613.52      583.33     30.55 o 
  -2   4  -7     1203.02     1504.23     34.70 o 
  -1   4  -7      958.43     1131.41     33.67 o 
  -8   5  -7       55.09       69.42     54.59 o 
  -7   5  -7      142.93      193.88     36.02 o 
  -6   5  -7       73.49       88.74     42.14 o 
  -5   5  -7     1539.02     1570.75     45.59 o 
  -4   5  -7        6.98        4.05     32.54 o 
  -3   5  -7     1200.07     1517.62     41.91 o 
  -2   5  -7      200.82      155.10     31.70 o 
  -1   5  -7      281.05      254.40     20.24 o 
   0   5  -7       22.24       14.35     15.07 o 
  -8   6  -7      133.21      139.51     57.91 o 
  -7   6  -7       52.44       39.24     33.11 o 
  -6   6  -7        0.91       26.98     41.56 o 
  -5   6  -7       32.68       43.99     27.28 o 
  -4   6  -7      781.47      674.44     42.49 o 
  -3   6  -7     1143.52      884.03     35.52 o 
  -2   6  -7      509.50      577.49     25.93 o 
  -1   6  -7      211.84      243.08     26.99 o 
   0   6  -7      108.00       78.75     16.16 o 
  -8   7  -7      206.90      282.55     50.07 o 
  -7   7  -7        0.58        2.82     34.08 o 
  -6   7  -7     1996.85     2227.81     64.24 o 
  -5   7  -7      470.23      471.50     33.23 o 
  -4   7  -7     1777.72     2177.12     52.42 o 
  -3   7  -7      558.97      506.16     37.29 o 
  -2   7  -7     6491.49     7791.33     69.47 o 
  -1   7  -7       41.55       32.21     23.26 o 
   0   7  -7     6529.73     7272.91     55.53 o 
  -7   8  -7        7.25       24.44     33.36 o 
  -6   8  -7      442.83      530.24     49.82 o 
  -5   8  -7       91.14       84.15     28.37 o 
  -4   8  -7      384.28      434.07     37.25 o 
  -3   8  -7     1134.16     1286.74     40.52 o 
  -2   8  -7      610.70      659.80     25.75 o 
  -1   8  -7      471.52      500.58     27.56 o 
   0   8  -7     3014.45     3227.62     38.46 o 
  -7   9  -7      748.24      801.52     46.80 o 
  -6   9  -7       43.89       45.82     42.58 o 
  -5   9  -7     1290.65     1335.16     44.41 o 
  -4   9  -7      194.16      205.71     32.33 o 
  -3   9  -7     2675.57     3103.13     53.13 o 
  -2   9  -7      316.17      306.93     21.97 o 
  -1   9  -7     2832.38     3089.54     45.25 o 
   0   9  -7        0.15        9.28     15.31 o 
  -7  10  -7      184.31      176.68     38.74 o 
  -6  10  -7      412.36      446.49     46.38 o 
  -5  10  -7      310.25      298.12     33.98 o 
  -4  10  -7     1517.22     1227.27     41.62 o 
  -3  10  -7     1375.57     1579.02     42.78 o 
  -2  10  -7     2286.88     2271.76     40.24 o 
  -1  10  -7      444.13      470.17     22.20 o 
   0  10  -7     9446.37     9841.71     64.55 o 
  -7  11  -7       36.27       63.65     34.24 o 
  -6  11  -7     2188.58     2256.95     63.12 o 
  -5  11  -7       73.27       49.92     29.04 o 
  -4  11  -7     1522.41     1340.31     53.56 o 
  -3  11  -7       82.62       63.19     25.74 o 
  -2  11  -7     4682.75     4490.83     53.76 o 
  -1  11  -7        4.47       21.81     25.30 o 
   0  11  -7     2692.77     2701.50     35.95 o 
  -7  12  -7       13.57       38.86     38.06 o 
  -6  12  -7      249.49      333.85     46.90 o 
  -5  12  -7      448.62      413.76     34.79 o 
  -4  12  -7      174.34      150.66     38.76 o 
  -3  12  -7     5568.59     4794.23     65.06 o 
  -2  12  -7       21.48       33.34     18.32 o 
  -1  12  -7     4704.77     4915.72     55.73 o 
   0  12  -7     1116.66     1197.75     25.85 o 
  -7  13  -7      462.22      524.62     43.67 o 
  -6  13  -7      524.02      493.97     44.08 o 
  -5  13  -7     1371.04     1413.19     47.38 o 
  -4  13  -7     1089.95     1142.02     43.03 o 
  -3  13  -7     4029.29     3525.48     70.11 o 
  -2  13  -7     1691.40     1677.18     37.03 o 
  -1  13  -7     5398.52     5568.85     59.10 o 
   0  13  -7      795.67      890.29     23.59 o 
  -7  14  -7        8.65       49.34     36.77 o 
  -6  14  -7      352.24      375.91     44.78 o 
  -5  14  -7      100.10      111.54     30.72 o 
  -4  14  -7     1362.54     1178.51     54.38 o 
  -3  14  -7      403.81      349.18     38.56 o 
  -2  14  -7      342.69      284.10     22.94 o 
  -1  14  -7      295.90      300.64     27.35 o 
   0  14  -7     2496.22     2613.09     35.12 o 
  -7  15  -7       98.98      166.53     40.41 o 
  -6  15  -7      207.61      217.27     48.01 o 
  -5  15  -7      191.03      200.33     31.23 o 
  -4  15  -7       64.94       51.00     39.17 o 
  -3  15  -7      135.46       86.51     27.07 o 
  -2  15  -7      241.44      213.86     22.62 o 
  -1  15  -7      516.64      555.97     29.67 o 
   0  15  -7      225.83      189.72     15.95 o 
  -7  16  -7       91.99       75.24     39.27 o 
  -6  16  -7       12.55       38.51     44.97 o 
  -5  16  -7        6.35       14.96     27.27 o 
  -4  16  -7        5.74       23.50     38.36 o 
  -3  16  -7      379.26      264.83     40.03 o 
  -2  16  -7      523.58      472.11     26.57 o 
  -1  16  -7      403.41      433.39     26.17 o 
   0  16  -7     1010.05      984.00     24.51 o 
  -6  17  -7      573.70      717.06     55.43 o 
  -5  17  -7       10.17       34.53     29.18 o 
  -4  17  -7      766.50      914.25     42.67 o 
  -3  17  -7      209.42      148.09     40.25 o 
  -2  17  -7     1260.51     1303.35     35.39 o 
  -1  17  -7      276.01      273.79     26.41 o 
   0  17  -7     1335.56     1408.86     28.01 o 
  -6  18  -7      190.53      188.78     42.03 o 
  -5  18  -7       34.18       23.82     31.98 o 
  -4  18  -7      238.68      132.28     44.18 o 
  -3  18  -7       82.13       38.72     34.27 o 
  -2  18  -7      320.45      311.13     24.56 o 
  -1  18  -7      134.20      165.97     25.29 o 
   0  18  -7     2292.58     2347.61     33.73 o 
  -6  19  -7       14.70       35.17     49.20 o 
  -5  19  -7      802.83      722.21     41.83 o 
  -4  19  -7       62.88       48.79     42.17 o 
  -3  19  -7      527.28      448.48     43.15 o 
  -2  19  -7      166.35      152.53     23.45 o 
  -1  19  -7      939.73     1001.30     33.60 o 
   0  19  -7        3.13        0.54     13.38 o 
  -6  20  -7      135.07      110.06     51.43 o 
  -5  20  -7       29.13       27.89     31.06 o 
  -4  20  -7      432.63      379.48     37.46 o 
  -3  20  -7      888.91     1030.03     41.64 o 
  -2  20  -7      472.90      492.69     27.29 o 
  -1  20  -7      245.89      285.33     27.02 o 
   0  20  -7      695.06      718.66     21.70 o 
  -6  21  -7     1150.57     1124.71     52.94 o 
  -5  21  -7      108.54      103.93     34.62 o 
  -4  21  -7     1785.57     2133.42     57.54 o 
  -3  21  -7      138.05      145.16     39.33 o 
  -2  21  -7     1615.98     1638.04     39.89 o 
  -1  21  -7        5.79       21.92     23.58 o 
  -5  22  -7      249.10      223.54     35.04 o 
  -4  22  -7      144.32       76.16     44.94 o 
  -3  22  -7      520.08      482.55     32.64 o 
  -2  22  -7      150.60      151.00     22.79 o 
  -5  23  -7      923.81      936.13     47.78 o 
  -4  23  -7       89.18      102.25     29.64 o 
  -3  23  -7      854.47      773.16     52.23 o 
  -2  23  -7       54.52       47.82     23.16 o 
  -5  24  -7       90.53       85.52     32.93 o 
  -4  24  -7      692.48      568.96     55.10 o 
  -3  24  -7      255.84      158.30     42.72 o 
  -5  25  -7      103.00       92.81     35.27 o 
  -4  25  -7      165.85      133.21     45.22 o 
  -7 -11  -6       30.48       31.71     31.39 o 
  -6 -11  -6      390.44      440.15     42.84 o 
  -7 -10  -6      344.75      407.25     36.83 o 
  -6 -10  -6     3070.02     3210.92     66.36 o 
  -5 -10  -6      442.80      438.18     30.21 o 
  -8  -9  -6      119.16      130.48     46.26 o 
  -7  -9  -6       69.50       77.37     32.16 o 
  -6  -9  -6       40.48       58.08     38.60 o 
  -5  -9  -6      556.76      544.67     31.61 o 
  -4  -9  -6      132.04      146.71     33.51 o 
  -8  -8  -6      178.38      177.37     50.64 o 
  -7  -8  -6      149.39      181.55     34.46 o 
  -6  -8  -6     1152.92     1186.62     49.10 o 
  -5  -8  -6      456.04      501.94     32.14 o 
  -4  -8  -6      510.50      517.78     32.76 o 
  -8  -7  -6      233.07      216.31     44.06 o 
  -7  -7  -6      355.61      284.73     35.22 o 
  -6  -7  -6      605.92      690.54     45.63 o 
  -5  -7  -6      257.85      272.49     27.13 o 
  -4  -7  -6     1902.74     2090.52     44.78 o 
  -3  -7  -6       34.81       75.82     30.09 o 
  -9  -6  -6      221.55      267.74     41.17 o 
  -8  -6  -6       77.63       46.22     47.62 o 
  -7  -6  -6       47.51       55.08     29.11 o 
  -6  -6  -6      742.38      848.29     45.70 o 
  -5  -6  -6      288.10      331.29     30.04 o 
  -4  -6  -6      257.12      247.41     33.81 o 
  -3  -6  -6      828.26      870.65     30.26 o 
  -9  -5  -6      159.58      198.44     42.46 o 
  -8  -5  -6       17.08       18.44     45.82 o 
  -7  -5  -6      614.09      653.55     40.99 o 
  -6  -5  -6      178.08      227.95     39.86 o 
  -5  -5  -6       21.16       25.30     24.46 o 
  -4  -5  -6      124.00      116.27     32.64 o 
  -3  -5  -6     2558.49     2472.10     44.52 o 
  -2  -5  -6      209.74      247.59     22.12 o 
  -9  -4  -6      115.09      152.33     42.17 o 
  -8  -4  -6      276.21      260.30     44.32 o 
  -7  -4  -6      235.08      285.61     33.58 o 
  -6  -4  -6     1699.55     1791.31     55.09 o 
  -5  -4  -6      664.38      712.35     33.93 o 
  -4  -4  -6     1147.93     1299.22     39.20 o 
  -3  -4  -6     1357.07     1455.40     37.22 o 
  -2  -4  -6     2785.43     3144.09     44.06 o 
  -9  -3  -6       99.02      127.61     40.64 o 
  -8  -3  -6      460.71      447.02     48.02 o 
  -7  -3  -6      173.76      205.40     34.18 o 
  -6  -3  -6      428.88      470.67     43.34 o 
  -5  -3  -6      161.61      228.89     29.32 o 
  -4  -3  -6      878.43      856.90     34.64 o 
  -3  -3  -6      774.60      706.53     29.91 o 
  -2  -3  -6     1632.29     2036.63     37.57 o 
  -8  -2  -6      249.60      266.62     53.38 o 
  -7  -2  -6     1409.45     1463.49     50.84 o 
  -6  -2  -6      192.34      202.18     39.78 o 
  -5  -2  -6     1931.91     2005.93     46.50 o 
  -4  -2  -6      236.96      253.97     34.70 o 
  -3  -2  -6     4244.66     4925.21     58.63 o 
  -2  -2  -6       81.75       80.41     20.78 o 
  -8  -1  -6      208.87      200.92     51.68 o 
  -7  -1  -6       46.78       64.91     34.68 o 
  -6  -1  -6      172.24      203.24     40.96 o 
  -5  -1  -6      311.54      337.37     32.23 o 
  -4  -1  -6      608.89      598.62     34.59 o 
  -3  -1  -6     5928.96     5904.63     63.94 o 
  -2  -1  -6     2685.48     3489.73     45.70 o 
  -1  -1  -6     4348.56     4668.63     51.78 o 
  -8   0  -6      429.61      443.40     48.02 o 
  -6   0  -6     1745.91     1828.30     56.93 o 
  -4   0  -6     1310.79     1276.12     40.85 o 
  -2   0  -6     5992.89     7564.02     63.38 o 
  -8   1  -6      208.87      241.61     42.49 o 
  -7   1  -6       46.78       52.33     33.73 o 
  -6   1  -6      172.24      213.49     41.37 o 
  -5   1  -6      311.54      330.82     29.51 o 
  -4   1  -6      608.89      634.34     34.51 o 
  -3   1  -6     5928.96     5284.15     61.19 o 
  -2   1  -6     2685.48     3461.25     44.78 o 
  -1   1  -6     4348.56     4759.65     51.19 o 
  -8   2  -6      249.60      272.51     56.33 o 
  -7   2  -6     1409.45     1560.75     51.50 o 
  -6   2  -6      192.34      214.59     40.96 o 
  -5   2  -6     1931.91     1875.29     46.45 o 
  -4   2  -6      236.96      259.48     30.75 o 
  -3   2  -6     4244.67     4099.82     61.85 o 
  -2   2  -6       81.75       56.25     19.03 o 
  -1   2  -6     3144.73     3790.61     47.26 o 
  -8   3  -6      460.71      534.96     46.44 o 
  -7   3  -6      173.76      202.21     33.05 o 
  -6   3  -6      428.88      598.76     46.23 o 
  -5   3  -6      161.61      179.36     26.73 o 
  -4   3  -6      878.43      899.52     36.65 o 
  -3   3  -6      774.60      694.34     30.45 o 
  -2   3  -6     1632.28     1929.93     36.50 o 
  -1   3  -6       29.72       38.68     17.81 o 
   0   3  -6    14450.97    15281.56    293.81 o 
  -8   4  -6      276.21      285.34     40.30 o 
  -7   4  -6      235.08      240.21     34.07 o 
  -6   4  -6     1699.55     1697.50     56.80 o 
  -5   4  -6      664.38      661.73     33.14 o 
  -4   4  -6     1147.93     1182.54     44.87 o 
  -3   4  -6     1357.07     1527.46     40.04 o 
  -2   4  -6     2785.44     3599.83     46.00 o 
  -1   4  -6     2270.02     2598.75     39.15 o 
   0   4  -6     1941.31     1884.45     29.73 o 
  -8   5  -6       17.08        0.48     56.35 o 
  -7   5  -6      614.09      604.28     41.81 o 
  -6   5  -6      178.08      218.48     42.13 o 
  -5   5  -6       21.16       23.99     24.64 o 
  -4   5  -6      124.00      135.12     33.28 o 
  -3   5  -6     2558.49     2716.89     48.56 o 
  -2   5  -6      209.74      295.34     23.01 o 
  -1   5  -6      180.35      157.77     17.82 o 
   0   5  -6     3393.67     3575.98     37.87 o 
  -8   6  -6       77.63      100.72     44.25 o 
  -7   6  -6       47.51       68.40     33.71 o 
  -6   6  -6      742.38      790.44     49.52 o 
  -5   6  -6      288.09      276.91     28.80 o 
  -4   6  -6      257.12      189.19     33.75 o 
  -3   6  -6      828.26      689.50     36.04 o 
  -2   6  -6      191.00      166.19     19.19 o 
  -1   6  -6       79.85       48.14     14.75 o 
   0   6  -6       13.85        1.62     13.17 o 
  -8   7  -6      233.07      229.00     48.04 o 
  -7   7  -6      355.61      337.47     37.27 o 
  -6   7  -6      605.92      648.83     49.25 o 
  -5   7  -6      257.85      237.17     29.21 o 
  -4   7  -6     1902.74     1969.00     45.95 o 
  -3   7  -6       34.81       58.94     25.81 o 
  -2   7  -6      417.95      378.39     21.66 o 
  -1   7  -6       46.95       72.15     15.30 o 
   0   7  -6     2628.20     2720.09     32.88 o 
  -8   8  -6      178.38      184.15     57.33 o 
  -7   8  -6      149.39      167.74     35.18 o 
  -6   8  -6     1152.92     1113.95     48.87 o 
  -5   8  -6      456.04      484.70     33.03 o 
  -4   8  -6      510.50      422.62     38.22 o 
  -3   8  -6      375.46      497.62     29.94 o 
  -2   8  -6      424.06      478.19     23.88 o 
  -1   8  -6      148.70      135.47     15.61 o 
   0   8  -6     1585.86     1723.59     27.17 o 
  -8   9  -6      119.16      117.77     43.07 o 
  -7   9  -6       69.50       74.26     35.86 o 
  -6   9  -6       40.48       84.53     40.76 o 
  -5   9  -6      556.75      562.68     34.46 o 
  -4   9  -6      132.04      147.12     32.61 o 
  -3   9  -6     5193.66     5839.34     67.77 o 
  -2   9  -6       91.40      101.81     26.81 o 
  -1   9  -6     1835.70     1964.47     35.52 o 
   0   9  -6       14.95       27.30     12.74 o 
  -7  10  -6      344.75      354.13     39.25 o 
  -6  10  -6     3070.03     3284.63     75.13 o 
  -5  10  -6      442.80      445.18     33.17 o 
  -4  10  -6     3405.81     3854.26     62.50 o 
  -3  10  -6     1442.57     1509.31     38.17 o 
  -2  10  -6     4705.89     4818.33     52.70 o 
  -1  10  -6      495.34      486.11     19.49 o 
   0  10  -6     3369.69     3575.05     36.54 o 
  -7  11  -6       30.48       14.70     37.44 o 
  -6  11  -6      390.43      449.97     46.50 o 
  -5  11  -6      205.30      188.62     31.98 o 
  -4  11  -6     2260.31     1857.50     58.13 o 
  -3  11  -6      251.13      196.60     34.79 o 
  -2  11  -6     1143.47     1047.72     44.69 o 
  -1  11  -6      580.61      553.92     25.99 o 
   0  11  -6     8072.15     8465.36     53.70 o 
  -7  12  -6     1483.66     1602.01     57.05 o 
  -6  12  -6      220.75      239.06     41.84 o 
  -5  12  -6     4383.54     4346.72     70.19 o 
  -4  12  -6       26.88       21.85     31.38 o 
  -3  12  -6     6071.28     6265.24     72.22 o 
  -2  12  -6       17.26       29.28     20.80 o 
  -1  12  -6     6161.61     6264.39     56.15 o 
   0  12  -6       23.90       50.53     13.18 o 
  -7  13  -6      235.76      279.12     40.47 o 
  -6  13  -6      381.10      472.23     48.47 o 
  -5  13  -6      661.41      729.09     39.08 o 
  -4  13  -6      535.80      400.47     43.65 o 
  -3  13  -6     3928.66     3707.56     72.22 o 
  -2  13  -6      416.88      409.69     23.62 o 
  -1  13  -6      756.52      788.37     28.34 o 
   0  13  -6     2139.57     2307.44     30.86 o 
  -7  14  -6       26.44       20.43     34.70 o 
  -6  14  -6     1448.56     1485.93     60.14 o 
  -5  14  -6       93.62       96.27     30.11 o 
  -4  14  -6      424.66      563.34     39.60 o 
  -3  14  -6      202.15      171.20     35.85 o 
  -2  14  -6      874.87      789.56     28.64 o 
  -1  14  -6     1256.38     1263.32     31.96 o 
   0  14  -6     1196.32     1165.79     23.98 o 
  -7  15  -6        7.08       13.29     37.13 o 
  -6  15  -6       34.45       29.68     37.12 o 
  -5  15  -6      231.79      247.73     34.37 o 
  -4  15  -6      227.47      297.81     35.77 o 
  -3  15  -6      512.21      334.91     38.38 o 
  -2  15  -6      534.25      472.25     24.77 o 
  -1  15  -6       97.36      108.36     22.44 o 
   0  15  -6     2602.63     2825.14     33.74 o 
  -7  16  -6      285.00      300.92     41.44 o 
  -6  16  -6       25.81       79.05     42.41 o 
  -5  16  -6      547.95      543.75     36.49 o 
  -4  16  -6      425.79      393.55     39.03 o 
  -3  16  -6     1160.46      915.21     51.07 o 
  -2  16  -6       61.03       46.89     18.50 o 
  -1  16  -6     1093.39     1084.90     31.70 o 
   0  16  -6      173.32      184.29     14.67 o 
  -7  17  -6       40.35       59.64     37.04 o 
  -6  17  -6       83.28       54.93     46.71 o 
  -5  17  -6       49.72       73.68     28.55 o 
  -4  17  -6      311.30      300.13     37.20 o 
  -3  17  -6      702.20      487.65     47.45 o 
  -2  17  -6      330.64      320.40     24.54 o 
  -1  17  -6       83.45      119.66     19.04 o 
   0  17  -6       18.08       32.63     13.02 o 
  -6  18  -6     1418.04     1113.57     63.77 o 
  -5  18  -6      364.27      327.70     34.75 o 
  -4  18  -6     1122.19     1529.86     49.70 o 
  -3  18  -6      308.39      251.10     37.99 o 
  -2  18  -6     1762.57     1683.34     38.25 o 
  -1  18  -6     1016.46     1040.22     31.65 o 
   0  18  -6     1385.99     1454.86     26.58 o 
  -6  19  -6      282.96      262.87     49.16 o 
  -5  19  -6      551.49      534.57     39.77 o 
  -4  19  -6      256.04      232.97     35.80 o 
  -3  19  -6     1461.08     1655.26     47.40 o 
  -2  19  -6       40.62       52.24     21.45 o 
  -1  19  -6     1109.75     1014.84     33.42 o 
   0  19  -6      308.62      328.50     17.19 o 
  -6  20  -6      257.42      274.15     49.63 o 
  -5  20  -6      710.41      696.18     41.61 o 
  -4  20  -6      572.89      390.63     51.70 o 
  -3  20  -6      846.81      816.43     50.52 o 
  -2  20  -6      819.81      830.84     32.01 o 
  -1  20  -6     1006.63      960.97     31.75 o 
   0  20  -6       83.44      133.65     15.78 o 
  -6  21  -6      245.23      230.63     54.57 o 
  -5  21  -6       45.85       47.55     30.75 o 
  -4  21  -6      285.70      264.33     34.73 o 
  -3  21  -6      496.57      419.10     45.73 o 
  -2  21  -6      619.98      580.07     28.47 o 
  -1  21  -6      211.15      240.08     26.99 o 
   0  21  -6     1753.81     1821.19     29.53 o 
  -6  22  -6      633.13      521.17     58.76 o 
  -5  22  -6      609.89      657.05     41.26 o 
  -4  22  -6      430.68      350.04     48.42 o 
  -3  22  -6      410.85      491.95     34.18 o 
  -2  22  -6      392.34      407.88     26.50 o 
  -1  22  -6      818.58      829.66     31.59 o 
  -5  23  -6       16.61       53.06     30.69 o 
  -4  23  -6       38.51       27.45     42.97 o 
  -3  23  -6      428.40      306.58     48.62 o 
  -2  23  -6       98.54      112.17     21.68 o 
  -5  24  -6      343.28      316.99     37.69 o 
  -4  24  -6      476.28      343.67     53.17 o 
  -3  24  -6      770.40      656.62     54.01 o 
  -2  24  -6     1015.17      976.63     34.36 o 
  -5  25  -6      290.49      238.88     35.93 o 
  -4  25  -6       44.71       35.65     40.63 o 
  -7 -12  -5      806.32      860.91     40.33 o 
  -6 -12  -5      187.66      182.24     28.33 o 
  -7 -11  -5      351.28      372.21     33.54 o 
  -6 -11  -5     2790.64     3096.76     61.93 o 
  -5 -11  -5      383.13      347.00     26.44 o 
  -7 -10  -5      119.00      153.05     31.97 o 
  -6 -10  -5      762.76      846.86     41.75 o 
  -5 -10  -5       83.23      108.06     25.01 o 
  -4 -10  -5     1623.20     1510.84     37.67 o 
  -8  -9  -5       19.58       57.48     45.66 o 
  -7  -9  -5      466.47      573.60     37.65 o 
  -6  -9  -5       24.33       70.09     35.39 o 
  -5  -9  -5     1169.01     1263.03     38.93 o 
  -4  -9  -5      385.54      362.78     29.32 o 
  -8  -8  -5      187.49      160.21     47.68 o 
  -7  -8  -5       84.44      113.46     29.25 o 
  -6  -8  -5      222.95      246.28     32.23 o 
  -5  -8  -5       27.41       27.67     24.71 o 
  -4  -8  -5      528.44      534.46     31.58 o 
  -3  -8  -5      892.51      840.70     37.56 o 
  -8  -7  -5      310.76      343.33     46.29 o 
  -7  -7  -5       54.44       51.35     30.29 o 
  -6  -7  -5     1533.18     1679.19     51.40 o 
  -5  -7  -5       21.88       42.15     23.88 o 
  -4  -7  -5      175.90      184.69     30.76 o 
  -3  -7  -5      385.37      396.91     31.38 o 
  -9  -6  -5      240.25      274.02     42.81 o 
  -8  -6  -5       56.49       43.03     46.27 o 
  -7  -6  -5      288.71      259.05     32.47 o 
  -6  -6  -5       76.43       88.93     35.22 o 
  -5  -6  -5       93.21       92.67     22.90 o 
  -4  -6  -5        6.77       16.37     26.78 o 
  -3  -6  -5      543.81      551.79     33.86 o 
  -9  -5  -5      749.33      679.07     45.70 o 
  -8  -5  -5       24.21       56.84     45.57 o 
  -7  -5  -5      532.49      617.74     38.29 o 
  -6  -5  -5      405.17      409.04     39.31 o 
  -5  -5  -5     1043.31     1097.76     36.49 o 
  -4  -5  -5      388.22      411.53     27.29 o 
  -3  -5  -5     1950.16     1729.36     44.35 o 
  -2  -5  -5      479.62      566.34     23.94 o 
  -9  -4  -5       39.14       84.33     38.62 o 
  -8  -4  -5      781.27      706.22     57.71 o 
  -7  -4  -5       94.44       97.29     32.05 o 
  -6  -4  -5      249.15      294.60     40.13 o 
  -5  -4  -5       69.80       54.38     24.18 o 
  -4  -4  -5      891.33      867.76     37.22 o 
  -3  -4  -5      572.28      563.69     27.17 o 
  -2  -4  -5        6.20       12.19     18.24 o 
  -9  -3  -5      157.48      109.44     38.62 o 
  -8  -3  -5      953.74     1002.60     56.45 o 
  -7  -3  -5      101.92       92.06     31.80 o 
  -6  -3  -5     2464.70     2719.91     61.59 o 
  -5  -3  -5      184.97      193.81     26.43 o 
  -4  -3  -5     1405.32     1310.84     42.64 o 
  -3  -3  -5     1035.26     1101.97     34.83 o 
  -2  -3  -5     4416.57     4807.02     49.39 o 
  -9  -2  -5      954.83      940.84     54.91 o 
  -8  -2  -5       42.56       56.23     41.70 o 
  -7  -2  -5       70.09       82.90     30.53 o 
  -6  -2  -5       59.62       73.70     34.35 o 
  -5  -2  -5      103.92      137.44     23.94 o 
  -4  -2  -5       19.29       26.99     23.68 o 
  -3  -2  -5     5162.37     4646.43     62.61 o 
  -2  -2  -5      759.84      954.00     28.37 o 
  -1  -2  -5      416.80      458.09     28.50 o 
  -9  -1  -5      549.71      596.14     46.83 o 
  -8  -1  -5      270.27      337.59     42.86 o 
  -7  -1  -5      882.67      915.16     42.99 o 
  -6  -1  -5     2007.70     2171.75     57.94 o 
  -5  -1  -5     2412.14     2386.18     47.00 o 
  -4  -1  -5     1915.44     1960.20     42.41 o 
  -3  -1  -5     5465.75     6342.62     61.90 o 
  -2  -1  -5     4614.78     4988.06     48.50 o 
  -1  -1  -5     4988.70     5571.68     52.10 o 
  -8   0  -5       29.08       53.43     41.39 o 
  -6   0  -5     1513.79     1648.47     53.84 o 
  -4   0  -5     2338.79     2259.76     42.37 o 
  -2   0  -5     2079.22     2747.02     39.72 o 
  -9   1  -5      549.71      578.85     48.93 o 
  -8   1  -5      270.26      349.43     54.41 o 
  -7   1  -5      882.67      880.89     41.58 o 
  -6   1  -5     2007.70     2067.59     54.77 o 
  -5   1  -5     2412.14     2321.22     47.35 o 
  -4   1  -5     1915.44     1997.12     44.57 o 
  -3   1  -5     5465.75     5876.69     61.16 o 
  -2   1  -5     4614.78     6419.46     56.50 o 
  -1   1  -5     1737.04     1904.91     31.20 o 
  -9   2  -5      954.83      985.60     52.97 o 
  -8   2  -5       42.56       55.52     40.62 o 
  -7   2  -5       70.09       82.11     29.71 o 
  -6   2  -5       59.62       67.25     38.73 o 
  -5   2  -5      103.92      122.14     24.12 o 
  -4   2  -5       19.29       23.87     29.06 o 
  -3   2  -5     5162.37     4775.18     53.71 o 
  -2   2  -5      759.84      935.75     27.51 o 
  -1   2  -5      153.06      149.75     17.24 o 
   0   2  -5     1590.80     1640.08     27.36 o 
  -8   3  -5      953.74      970.83     52.34 o 
  -7   3  -5      101.92      104.85     33.22 o 
  -6   3  -5     2464.70     2509.20     60.37 o 
  -5   3  -5      184.97      203.73     25.38 o 
  -4   3  -5     1405.32     1473.29     42.31 o 
  -3   3  -5     1035.26     1020.76     33.25 o 
  -2   3  -5     4416.57     3918.82     43.64 o 
  -1   3  -5       53.74       39.22     16.12 o 
   0   3  -5    11623.98    12046.37     61.05 o 
  -8   4  -5      781.27      762.96     46.65 o 
  -7   4  -5       94.44       89.36     33.30 o 
  -6   4  -5      249.15      256.84     40.69 o 
  -5   4  -5       69.80       60.67     24.15 o 
  -4   4  -5      891.33      972.08     36.41 o 
  -3   4  -5      572.28      520.42     27.40 o 
  -2   4  -5        6.20        8.48     17.08 o 
  -1   4  -5      649.88      748.01     22.45 o 
   0   4  -5     3076.97     3279.02     33.60 o 
  -8   5  -5       24.21       20.45     48.45 o 
  -7   5  -5      532.49      552.08     39.99 o 
  -6   5  -5      405.17      382.28     40.61 o 
  -5   5  -5     1043.31     1038.06     37.70 o 
  -4   5  -5      388.22      383.98     33.95 o 
  -3   5  -5     1950.16     2056.75     42.06 o 
  -2   5  -5      479.62      578.67     23.96 o 
  -1   5  -5       64.84       37.89     14.33 o 
   0   5  -5       13.77        9.52     13.38 o 
  -8   6  -5       56.49       84.71     40.53 o 
  -7   6  -5      288.71      291.46     36.62 o 
  -6   6  -5       76.43      102.86     40.20 o 
  -5   6  -5       93.21      100.09     24.83 o 
  -4   6  -5        6.77       -3.63     29.73 o 
  -3   6  -5      543.81      544.24     26.73 o 
  -2   6  -5      706.07      932.45     27.48 o 
  -1   6  -5      388.15      455.00     18.83 o 
   0   6  -5     3367.48     3704.81     33.60 o 
  -8   7  -5      310.76      263.81     55.65 o 
  -7   7  -5       54.44       69.18     33.88 o 
  -6   7  -5     1533.18     1621.86     55.61 o 
  -5   7  -5       21.88       32.60     23.68 o 
  -4   7  -5      175.90      161.66     33.10 o 
  -3   7  -5      385.37      456.28     29.21 o 
  -2   7  -5      133.66       86.35     18.25 o 
  -1   7  -5      279.78      333.09     16.57 o 
   0   7  -5      277.13      226.01     14.10 o 
  -8   8  -5      187.49      190.94     37.93 o 
  -7   8  -5       84.43      128.75     34.16 o 
  -6   8  -5      222.95      194.53     34.45 o 
  -5   8  -5       27.41       46.12     25.53 o 
  -4   8  -5      528.44      408.24     32.09 o 
  -3   8  -5      892.51      668.30     36.53 o 
  -2   8  -5     1435.77     1640.31     32.22 o 
  -1   8  -5       32.22       44.72     12.73 o 
   0   8  -5        9.11       46.40     11.21 o 
  -8   9  -5       19.58       40.91     54.76 o 
  -7   9  -5      466.47      486.57     39.70 o 
  -6   9  -5       24.33       57.98     42.04 o 
  -5   9  -5     1169.01     1204.02     40.84 o 
  -4   9  -5      385.54      420.98     33.97 o 
  -3   9  -5     1127.45     1062.21     39.71 o 
  -2   9  -5      626.58      590.61     22.44 o 
  -1   9  -5        3.17        7.23     13.23 o 
   0   9  -5      488.33      502.87     16.46 o 
  -8  10  -5      299.55      299.85     60.05 o 
  -7  10  -5      119.00      168.33     37.51 o 
  -6  10  -5      762.76      794.08     52.40 o 
  -5  10  -5       83.24      107.37     26.70 o 
  -4  10  -5     1623.20     1438.06     50.00 o 
  -3  10  -5     1889.78     1300.81     45.46 o 
  -2  10  -5     1653.38     1489.01     31.11 o 
  -1  10  -5        8.19       14.09     13.04 o 
   0  10  -5     4864.22     5008.01     38.60 o 
  -8  11  -5      401.46      358.82     57.56 o 
  -7  11  -5      351.28      346.94     38.71 o 
  -6  11  -5     2790.65     3049.18     70.68 o 
  -5  11  -5      383.13      332.26     31.81 o 
  -4  11  -5     1276.99      899.05     48.29 o 
  -3  11  -5      275.45      361.95     30.18 o 
  -2  11  -5     2520.52     2130.49     36.88 o 
  -1  11  -5     1128.91     1251.53     25.57 o 
   0  11  -5     2605.73     2444.90     27.99 o 
  -7  12  -5      806.32      886.30     46.37 o 
  -6  12  -5      187.66      216.75     45.86 o 
  -5  12  -5     1033.35     1076.60     43.96 o 
  -4  12  -5       12.50       38.05     32.17 o 
  -3  12  -5     2810.44     1892.64     55.90 o 
  -2  12  -5       14.72       23.60     27.46 o 
  -1  12  -5     1870.12     1961.45     34.18 o 
   0  12  -5      216.31      232.94     13.64 o 
  -7  13  -5      607.04      619.21     45.92 o 
  -6  13  -5      621.67      635.46     50.65 o 
  -5  13  -5     1747.33     1696.59     49.28 o 
  -4  13  -5     1450.23      892.31     49.10 o 
  -3  13  -5     1983.23     2497.12     48.34 o 
  -2  13  -5     3419.75     3347.29     45.64 o 
  -1  13  -5      968.67      939.30     23.77 o 
   0  13  -5     3505.23     3614.93     33.76 o 
   1  13  -5      445.12      488.44     12.11 o 
  -7  14  -5      152.57      161.74     38.27 o 
  -6  14  -5      193.84      238.02     38.59 o 
  -5  14  -5       29.45       32.72     28.13 o 
  -4  14  -5      284.05      170.34     39.44 o 
  -3  14  -5      344.25      196.60     29.10 o 
  -2  14  -5      313.75      284.04     22.99 o 
  -1  14  -5      296.88      337.29     22.60 o 
   0  14  -5      552.51      571.17     16.74 o 
   1  14  -5       35.31       47.23      8.57 o 
  -7  15  -5      379.02      446.40     41.01 o 
  -6  15  -5      422.02      445.04     42.18 o 
  -5  15  -5      562.87      598.72     36.39 o 
  -4  15  -5       87.25       32.39     28.78 o 
  -3  15  -5      234.01      147.15     26.53 o 
  -2  15  -5       71.24       42.50     19.18 o 
  -1  15  -5       97.10      109.51     15.89 o 
   0  15  -5      248.67      329.48     15.29 o 
   1  15  -5       71.35       66.60      8.94 o 
  -7  16  -5       33.63       68.73     35.64 o 
  -6  16  -5      555.00      580.73     48.78 o 
  -5  16  -5      101.52       96.41     28.91 o 
  -4  16  -5      457.35      388.26     43.50 o 
  -3  16  -5     1009.58      770.09     45.65 o 
  -2  16  -5     1046.09      992.89     29.68 o 
  -1  16  -5      205.07      206.73     23.29 o 
   0  16  -5      808.73      814.96     19.26 o 
   1  16  -5       85.88       83.42      8.51 o 
  -7  17  -5       24.87       19.72     34.51 o 
  -6  17  -5      202.33      256.05     46.99 o 
  -5  17  -5      310.56      335.55     32.73 o 
  -4  17  -5       16.91       21.29     27.95 o 
  -3  17  -5     1131.51      820.53     50.74 o 
  -2  17  -5      139.74      133.23     20.81 o 
  -1  17  -5      845.16      758.48     28.18 o 
   0  17  -5        4.19       10.54     11.20 o 
   1  17  -5     1660.50     1568.09     16.71 o 
  -7  18  -5      118.35      129.38     36.84 o 
  -6  18  -5      180.27      153.42     50.61 o 
  -5  18  -5       66.71       79.40     29.97 o 
  -4  18  -5      626.90      462.16     47.01 o 
  -3  18  -5      215.97      187.07     26.73 o 
  -2  18  -5      795.01      768.06     28.72 o 
  -1  18  -5      195.38      211.45     24.53 o 
   0  18  -5     2259.88     2310.51     29.62 o 
   1  18  -5       98.44       84.87      7.92 o 
  -6  19  -5      631.58      613.06     47.32 o 
  -5  19  -5     1566.39     1490.49     51.43 o 
  -4  19  -5       83.04       62.86     29.66 o 
  -3  19  -5     1223.91     1485.95     44.96 o 
  -2  19  -5       44.79       30.48     19.92 o 
  -1  19  -5     1410.21     1408.07     34.54 o 
   0  19  -5      324.99      319.49     16.37 o 
   1  19  -5      111.06      121.10      7.14 o 
  -6  20  -5      415.44      279.20     55.04 o 
  -5  20  -5      117.40      104.69     32.47 o 
  -4  20  -5      296.48      287.29     36.63 o 
  -3  20  -5     1076.77      886.94     51.99 o 
  -2  20  -5      102.55       94.23     20.38 o 
  -1  20  -5      519.23      536.58     26.75 o 
   0  20  -5      570.39      626.97     19.58 o 
  -6  21  -5      519.98      573.02     51.59 o 
  -5  21  -5       33.61       24.98     29.67 o 
  -4  21  -5      457.88      306.86     51.53 o 
  -3  21  -5       56.43       72.77     36.19 o 
  -2  21  -5      932.86      965.84     32.96 o 
  -1  21  -5      255.88      238.07     25.22 o 
   0  21  -5      445.99      537.10     18.27 o 
  -6  22  -5       40.93       19.31     53.20 o 
  -5  22  -5        4.95       -0.95     31.20 o 
  -4  22  -5       36.41       -7.54     41.29 o 
  -3  22  -5      171.48      114.78     41.84 o 
  -2  22  -5      198.01      184.95     23.05 o 
  -1  22  -5      122.13      136.44     25.78 o 
  -6  23  -5       16.06      -12.12     48.86 o 
  -5  23  -5      703.92      683.05     41.13 o 
  -4  23  -5      279.72      221.27     46.80 o 
  -3  23  -5      837.97      935.32     39.91 o 
  -2  23  -5      409.87      408.55     25.86 o 
  -1  23  -5     1176.65     1110.60     31.98 o 
  -5  24  -5       86.02       78.58     32.48 o 
  -4  24  -5      472.87      355.39     54.59 o 
  -3  24  -5       77.29       38.47     41.17 o 
  -2  24  -5      290.95      305.70     25.10 o 
  -5  25  -5      200.38      175.19     35.37 o 
  -4  25  -5      310.58      241.79     46.47 o 
  -3  25  -5       14.23       -3.75     34.70 o 
  -5  26  -5       69.72       82.55     34.93 o 
  -4  26  -5       31.31        4.52     43.17 o 
  -7 -12  -4     1373.55     1582.81     45.61 o 
  -6 -12  -4       67.06       95.25     32.99 o 
  -7 -11  -4       31.99       64.07     27.93 o 
  -6 -11  -4      777.80      889.96     41.74 o 
  -5 -11  -4       17.77       26.21     19.69 o 
  -7 -10  -4        9.43        3.58     26.44 o 
  -6 -10  -4     1148.50     1340.07     45.73 o 
  -5 -10  -4      315.20      391.37     27.01 o 
  -4 -10  -4      268.73      263.18     28.99 o 
  -8  -9  -4      161.40      168.46     35.21 o 
  -7  -9  -4      470.60      542.25     34.87 o 
  -6  -9  -4      295.75      288.44     34.53 o 
  -5  -9  -4      101.19      113.03     22.64 o 
  -4  -9  -4      344.90      334.69     24.76 o 
  -8  -8  -4       82.50       73.49     43.83 o 
  -7  -8  -4       38.48       42.91     27.04 o 
  -6  -8  -4      548.51      601.00     38.51 o 
  -5  -8  -4      328.93      362.94     26.24 o 
  -4  -8  -4      220.59      201.26     28.26 o 
  -3  -8  -4      179.67      168.18     21.79 o 
  -8  -7  -4      210.28      201.66     40.42 o 
  -7  -7  -4      212.18      216.18     30.52 o 
  -6  -7  -4      265.58      277.90     35.82 o 
  -5  -7  -4       67.33       92.60     22.23 o 
  -4  -7  -4      111.56      114.68     22.46 o 
  -3  -7  -4       68.08       71.66     23.94 o 
  -9  -6  -4      576.65      637.79     44.60 o 
  -8  -6  -4      266.09      260.80     37.33 o 
  -7  -6  -4      157.81      159.43     28.42 o 
  -6  -6  -4      538.20      542.30     35.22 o 
  -5  -6  -4      162.62      189.75     23.52 o 
  -4  -6  -4     1174.53     1219.04     38.36 o 
  -3  -6  -4     1579.54     1460.57     38.39 o 
  -2  -6  -4     2002.38     2142.80     33.05 o 
  -9  -5  -4      536.87      526.87     44.23 o 
  -8  -5  -4       86.37       79.09     45.94 o 
  -7  -5  -4      315.45      388.54     34.02 o 
  -6  -5  -4        5.73       91.46     35.08 o 
  -5  -5  -4       45.70       43.48     21.34 o 
  -4  -5  -4      572.92      594.54     28.25 o 
  -3  -5  -4      506.43      458.44     24.02 o 
  -2  -5  -4     3190.07     4021.72     42.45 o 
  -9  -4  -4       42.70       68.10     35.22 o 
  -8  -4  -4      159.66      118.23     47.97 o 
  -7  -4  -4       63.41       61.11     30.51 o 
  -6  -4  -4     1616.55     1611.67     48.77 o 
  -5  -4  -4      242.56      288.75     26.51 o 
  -4  -4  -4      107.16      179.37     25.99 o 
  -3  -4  -4      445.39      440.39     29.97 o 
  -2  -4  -4       96.24      100.01     17.79 o 
  -9  -3  -4      130.45      113.63     34.84 o 
  -8  -3  -4      379.50      304.45     38.54 o 
  -7  -3  -4       69.07       59.48     29.97 o 
  -6  -3  -4      473.94      513.66     39.05 o 
  -5  -3  -4      151.55      191.36     22.98 o 
  -4  -3  -4     1495.89     1392.81     38.68 o 
  -3  -3  -4     1690.50     2350.03     38.51 o 
  -2  -3  -4     1557.80     2038.61     32.39 o 
  -1  -3  -4      729.80      827.74     30.01 o 
  -9  -2  -4      452.12      539.49     44.87 o 
  -8  -2  -4      194.75      150.39     40.58 o 
  -7  -2  -4      419.41      458.34     35.95 o 
  -6  -2  -4      168.72      205.67     35.81 o 
  -5  -2  -4     1427.10     1468.19     37.17 o 
  -4  -2  -4      676.58      845.45     32.31 o 
  -3  -2  -4     3701.10     4232.58     48.15 o 
  -2  -2  -4     1616.97     2110.39     33.02 o 
  -1  -2  -4      521.33      532.58     22.38 o 
  -9  -1  -4      471.71      488.92     45.07 o 
  -8  -1  -4      210.54      212.82     38.42 o 
  -7  -1  -4      233.20      230.64     30.00 o 
  -6  -1  -4      349.94      448.16     39.30 o 
  -5  -1  -4      111.92      132.38     24.25 o 
  -4  -1  -4     1838.09     1947.33     41.27 o 
  -3  -1  -4     3864.73     3806.78     46.57 o 
  -2  -1  -4     1238.00     1687.94     31.86 o 
  -1  -1  -4     2813.60     2986.33     38.54 o 
  -8   0  -4      786.39      705.96     56.53 o 
  -6   0  -4     4713.61     4663.24     70.87 o 
  -4   0  -4     2925.12     2931.55     48.04 o 
  -2   0  -4     3264.10     3638.04     39.72 o 
  -9   1  -4      471.71      510.94     42.10 o 
  -8   1  -4      210.54      264.80     43.21 o 
  -7   1  -4      233.20      272.89     33.81 o 
  -6   1  -4      349.94      353.63     39.35 o 
  -5   1  -4      111.92      107.68     25.21 o 
  -4   1  -4     1838.09     1943.42     37.69 o 
  -3   1  -4     3864.73     3852.20     50.13 o 
  -2   1  -4     1238.00     1701.01     31.97 o 
  -1   1  -4     2765.24     2841.48     32.39 o 
  -9   2  -4      452.12      523.32     42.86 o 
  -8   2  -4      194.75      119.33     38.95 o 
  -7   2  -4      419.40      440.20     36.70 o 
  -6   2  -4      168.72      224.43     39.34 o 
  -5   2  -4     1427.10     1410.15     38.69 o 
  -4   2  -4      676.58      846.91     34.10 o 
  -3   2  -4     3701.11     3527.69     52.32 o 
  -2   2  -4     1616.98     1216.60     38.45 o 
  -1   2  -4      521.33      534.53     20.79 o 
   0   2  -4     5125.65     5557.67     38.11 o 
  -9   3  -4      130.45      156.29     39.65 o 
  -8   3  -4      379.50      310.28     40.07 o 
  -7   3  -4       69.07       68.98     29.65 o 
  -6   3  -4      473.94      522.23     40.82 o 
  -5   3  -4      151.55      131.11     24.67 o 
  -4   3  -4     1495.89     1359.84     41.13 o 
  -3   3  -4     1690.50     1428.60     38.64 o 
  -2   3  -4     1557.80     2129.60     34.88 o 
  -1   3  -4      408.66      426.70     18.76 o 
   0   3  -4     1404.52     1557.32     22.59 o 
  -9   4  -4       42.70       83.01     35.68 o 
  -8   4  -4      159.66      137.27     48.20 o 
  -7   4  -4       63.41       56.26     29.48 o 
  -6   4  -4     1616.55     1683.70     52.38 o 
  -5   4  -4      242.56      246.64     26.25 o 
  -4   4  -4      107.16       74.95     29.28 o 
  -3   4  -4      445.39      398.78     28.90 o 
  -2   4  -4       96.24       68.87     18.40 o 
  -1   4  -4      172.32      157.43     16.52 o 
   0   4  -4     3899.33     4116.10     32.38 o 
  -8   5  -4       86.37      113.64     35.42 o 
  -7   5  -4      315.45      354.83     34.21 o 
  -6   5  -4        5.73       11.64     36.77 o 
  -5   5  -4       45.70       52.56     23.21 o 
  -4   5  -4      572.92      702.67     33.68 o 
  -3   5  -4      506.43      478.18     28.13 o 
  -2   5  -4     3190.08     4734.82     46.87 o 
  -1   5  -4       44.58       62.89     13.94 o 
   0   5  -4    11844.01    12612.89    205.46 o 
  -8   6  -4      266.09      290.04     38.28 o 
  -7   6  -4      157.81      176.18     32.65 o 
  -6   6  -4      538.20      556.10     44.51 o 
  -5   6  -4      162.62      206.96     25.73 o 
  -4   6  -4     1174.53     1135.61     41.23 o 
  -3   6  -4     1579.54     1380.30     39.82 o 
  -2   6  -4     2002.39     2819.42     38.47 o 
  -1   6  -4       10.93        3.73     13.41 o 
   0   6  -4     2965.63     3077.96     27.41 o 
  -8   7  -4      210.28      176.87     38.47 o 
  -7   7  -4      212.18      178.56     32.34 o 
  -6   7  -4      265.58      255.26     39.08 o 
  -5   7  -4       67.33       83.18     25.86 o 
  -4   7  -4      111.56      140.60     27.60 o 
  -3   7  -4       68.08       74.88     24.43 o 
  -2   7  -4      516.80      553.53     21.88 o 
  -1   7  -4      172.82      216.22     14.98 o 
   0   7  -4     3704.93     3880.30     30.24 o 
  -8   8  -4       82.50       59.27     51.64 o 
  -7   8  -4       38.48       76.20     33.55 o 
  -6   8  -4      548.51      585.08     42.74 o 
  -5   8  -4      328.93      350.65     28.84 o 
  -4   8  -4      220.59      181.81     32.49 o 
  -3   8  -4      179.67      277.10     27.06 o 
  -2   8  -4      279.07      279.24     20.81 o 
  -1   8  -4      302.42      471.45     17.46 o 
   0   8  -4     6175.18     6353.59     38.09 o 
  -8   9  -4      161.40      137.74     53.12 o 
  -7   9  -4      470.60      496.30     39.57 o 
  -6   9  -4      295.75      307.18     45.60 o 
  -5   9  -4      101.19       83.44     25.55 o 
  -4   9  -4      344.90      393.21     31.97 o 
  -3   9  -4     2338.35     2068.15     46.76 o 
  -2   9  -4      132.65      161.21     16.61 o 
  -1   9  -4       44.41       71.24     12.90 o 
   0   9  -4       43.01       60.56     10.57 o 
  -8  10  -4      207.71      200.40     47.67 o 
  -7  10  -4        9.43       -2.81     31.66 o 
  -6  10  -4     1148.51     1147.45     52.81 o 
  -5  10  -4      315.20      252.43     29.72 o 
  -4  10  -4      268.73      326.81     34.29 o 
  -3  10  -4      386.71      383.16     31.77 o 
  -2  10  -4     1444.02     1049.92     28.44 o 
  -1  10  -4      347.43      413.29     16.99 o 
   0  10  -4      836.96      907.88     17.74 o 
  -8  11  -4      502.88      375.68     59.16 o 
  -7  11  -4       31.99       47.68     32.26 o 
  -6  11  -4      777.80      859.64     52.18 o 
  -5  11  -4       17.77       19.15     25.44 o 
  -4  11  -4      661.65      542.18     36.02 o 
  -3  11  -4      174.23      161.03     31.40 o 
  -2  11  -4      294.36      231.61     27.51 o 
  -1  11  -4      197.67      196.96     15.21 o 
   0  11  -4     3271.01     3275.98     28.96 o 
   1  11  -4      349.27      331.05      8.87 o 
  -8  12  -4       16.72       52.42     44.79 o 
  -7  12  -4     1373.55     1548.09     56.23 o 
  -6  12  -4       67.06      102.36     41.75 o 
  -5  12  -4     1450.84     1398.74     44.38 o 
  -4  12  -4      111.29      130.75     26.36 o 
  -3  12  -4     2702.48     3385.24     52.46 o 
  -2  12  -4      327.38      350.14     21.66 o 
  -1  12  -4     1135.23     1218.90     24.70 o 
   0  12  -4        5.25       18.82      9.53 o 
   1  12  -4      192.10      188.20      8.19 o 
  -7  13  -4      649.71      644.12     44.15 o 
  -6  13  -4       79.67       84.29     44.45 o 
  -5  13  -4       50.61       71.30     28.76 o 
  -4  13  -4      579.05      687.84     37.81 o 
  -3  13  -4      769.85      447.22     40.89 o 
  -2  13  -4      676.62      689.21     24.85 o 
  -1  13  -4      113.85      124.41     14.72 o 
   0  13  -4      115.73      125.07     11.01 o 
   1  13  -4      604.38      580.86     10.51 o 
  -7  14  -4        6.10        3.61     33.79 o 
  -6  14  -4      779.72      711.51     49.40 o 
  -5  14  -4      540.13      492.52     35.45 o 
  -4  14  -4      446.43      324.91     39.67 o 
  -3  14  -4      291.86      181.20     25.13 o 
  -2  14  -4      710.10      649.34     25.11 o 
  -1  14  -4       28.32       32.42     20.09 o 
   0  14  -4     3340.25     3175.06     30.92 o 
   1  14  -4        0.93        6.28      4.92 o 
  -7  15  -4      148.42      178.73     35.82 o 
  -6  15  -4       25.16       25.62     42.10 o 
  -5  15  -4      208.64      240.95     29.93 o 
  -4  15  -4       38.27       22.14     26.62 o 
  -3  15  -4       41.55       33.21     31.99 o 
  -2  15  -4      129.70      120.68     20.10 o 
  -1  15  -4      106.68       96.25     20.97 o 
   0  15  -4      613.97      634.66     16.71 o 
   1  15  -4      660.19      647.03     10.48 o 
  -7  16  -4       15.12       27.92     33.36 o 
  -6  16  -4       80.31       94.59     47.65 o 
  -5  16  -4      335.89      408.84     32.55 o 
  -4  16  -4      688.25      480.59     43.85 o 
  -3  16  -4      117.91      107.09     32.94 o 
  -2  16  -4     1788.20     1693.37     35.42 o 
  -1  16  -4      124.38      125.02     21.43 o 
   0  16  -4      363.81      417.36     15.08 o 
   1  16  -4      317.16      290.31      7.80 o 
  -7  17  -4      259.20      268.79     41.32 o 
  -6  17  -4      327.58      276.62     51.33 o 
  -5  17  -4      395.43      346.18     33.08 o 
  -4  17  -4      577.78      696.38     40.73 o 
  -3  17  -4      863.45      627.07     32.75 o 
  -2  17  -4      474.23      446.79     23.74 o 
  -1  17  -4     1694.68     1620.41     34.39 o 
   0  17  -4       15.71       15.94     11.18 o 
   1  17  -4     1329.99     1305.56     13.83 o 
  -7  18  -4       86.75      112.24     35.70 o 
  -6  18  -4      817.29      646.37     49.79 o 
  -5  18  -4      200.69      196.78     32.58 o 
  -4  18  -4      361.59      514.17     38.92 o 
  -3  18  -4      243.25      162.33     35.15 o 
  -2  18  -4      381.26      334.21     22.94 o 
  -1  18  -4      158.73      137.59     22.98 o 
   0  18  -4      286.11      310.98     14.31 o 
   1  18  -4      469.43      433.97      8.82 o 
  -7  19  -4      216.64      269.17     39.74 o 
  -6  19  -4       48.11       29.40     38.75 o 
  -5  19  -4       28.96       35.10     30.03 o 
  -4  19  -4       81.54       41.76     40.82 o 
  -3  19  -4      527.54      612.14     35.68 o 
  -2  19  -4       72.04       51.87     20.02 o 
  -1  19  -4      146.96      151.44     23.70 o 
   0  19  -4      220.85      232.29     14.71 o 
   1  19  -4      307.47      349.95      7.84 o 
  -6  20  -4      419.71      557.64     52.66 o 
  -5  20  -4      813.17      839.22     44.60 o 
  -4  20  -4     1581.29     1706.47     48.98 o 
  -3  20  -4      983.89      685.63     48.75 o 
  -2  20  -4     2309.66     2244.90     41.99 o 
  -1  20  -4      248.88      253.91     24.14 o 
   0  20  -4     1759.74     1650.95     26.57 o 
  -6  21  -4      134.57      100.00     51.58 o 
  -5  21  -4      194.72      156.68     32.72 o 
  -4  21  -4      522.19      383.11     51.30 o 
  -3  21  -4      600.85      788.33     38.50 o 
  -2  21  -4       93.42       85.45     22.36 o 
  -1  21  -4      187.58      180.74     24.86 o 
   0  21  -4      233.66      280.03     16.27 o 
  -6  22  -4      396.31      416.73     46.74 o 
  -5  22  -4      534.07      562.23     41.72 o 
  -4  22  -4      153.68      176.53     35.84 o 
  -3  22  -4      334.62      228.49     43.38 o 
  -2  22  -4      313.34      307.59     25.64 o 
  -1  22  -4     1459.58     1462.54     35.91 o 
   0  22  -4      324.74      357.04     15.75 o 
  -5  23  -4       60.97       29.81     30.18 o 
  -4  23  -4      112.83       40.20     47.81 o 
  -3  23  -4      338.96      204.23     44.80 o 
  -2  23  -4      194.17      184.97     24.51 o 
  -1  23  -4      192.83      193.76     25.79 o 
  -5  24  -4       70.24       88.40     31.61 o 
  -4  24  -4      494.10      446.24     50.36 o 
  -3  24  -4      409.69      462.38     32.97 o 
  -2  24  -4      516.22      482.96     27.29 o 
  -5  25  -4       72.81       44.89     31.40 o 
  -4  25  -4       14.31        6.73     32.49 o 
  -3  25  -4      134.07      119.97     29.62 o 
  -2  25  -4      186.24      189.36     24.89 o 
  -5  26  -4     1096.22     1142.35     50.39 o 
  -4  26  -4      201.95      204.98     33.22 o 
  -6 -12  -3       71.17      106.06     31.05 o 
  -5 -12  -3        1.48        5.47     18.74 o 
  -7 -11  -3       77.46       87.65     25.75 o 
  -6 -11  -3     2061.76     2314.66     50.86 o 
  -5 -11  -3      200.82      196.60     22.77 o 
  -7 -10  -3      207.63      251.78     28.79 o 
  -6 -10  -3      569.04      597.90     36.66 o 
  -5 -10  -3       43.49       50.86     20.39 o 
  -4 -10  -3      986.22      940.89     28.17 o 
  -8  -9  -3       72.48       87.71     35.70 o 
  -7  -9  -3      103.81      128.11     27.05 o 
  -6  -9  -3       85.59      122.47     31.40 o 
  -5  -9  -3      920.46      909.03     31.16 o 
  -4  -9  -3      596.20      544.28     30.64 o 
  -3  -9  -3     3399.74     2881.51     45.46 o 
  -8  -8  -3        9.92       -3.82     53.45 o 
  -7  -8  -3      272.61      295.97     29.90 o 
  -6  -8  -3        4.05       31.20     30.48 o 
  -5  -8  -3      222.02      230.47     22.64 o 
  -4  -8  -3       20.30       26.88     19.79 o 
  -3  -8  -3      309.88      325.88     21.17 o 
  -8  -7  -3      132.88      161.93     42.34 o 
  -7  -7  -3      108.42      127.47     27.88 o 
  -6  -7  -3      832.24      910.99     40.27 o 
  -5  -7  -3      506.05      567.35     26.70 o 
  -4  -7  -3      134.56      158.35     24.59 o 
  -3  -7  -3      427.85      456.19     22.60 o 
  -9  -6  -3      118.63      124.68     35.83 o 
  -8  -6  -3      353.75      264.55     45.53 o 
  -7  -6  -3      122.86      100.84     26.53 o 
  -6  -6  -3      454.11      485.31     35.22 o 
  -5  -6  -3      295.70      307.63     22.76 o 
  -4  -6  -3      511.67      554.73     27.35 o 
  -3  -6  -3     1080.34     1005.29     31.34 o 
  -2  -6  -3      702.28      779.51     21.50 o 
  -9  -5  -3      273.41      257.31     35.19 o 
  -8  -5  -3      154.14      121.21     45.75 o 
  -7  -5  -3        2.42       16.01     28.01 o 
  -6  -5  -3      724.50      780.04     38.40 o 
  -5  -5  -3      132.85      125.24     20.53 o 
  -4  -5  -3      622.14      670.52     30.74 o 
  -3  -5  -3       83.70       81.10     21.58 o 
  -2  -5  -3     1063.91     1297.14     24.97 o 
  -9  -4  -3      190.01      162.68     39.25 o 
  -8  -4  -3       43.32       66.44     39.35 o 
  -7  -4  -3      108.55       82.50     28.16 o 
  -6  -4  -3      210.65      296.48     35.10 o 
  -5  -4  -3       62.12       91.54     21.77 o 
  -4  -4  -3       58.55       58.69     24.26 o 
  -3  -4  -3      341.15      346.67     23.69 o 
  -2  -4  -3      579.07      677.80     21.20 o 
  -9  -3  -3       51.41       77.30     34.63 o 
  -8  -3  -3      392.37      378.37     42.41 o 
  -7  -3  -3       26.92       27.42     26.46 o 
  -6  -3  -3     2132.14     2176.56     50.46 o 
  -5  -3  -3      566.22      538.13     26.86 o 
  -4  -3  -3      481.01      473.02     26.55 o 
  -3  -3  -3      868.20      867.03     29.87 o 
  -2  -3  -3     1177.53     1070.58     24.24 o 
  -1  -3  -3      386.27      497.88     24.92 o 
  -9  -2  -3      429.64      438.69     40.92 o 
  -8  -2  -3        0.45       13.82     42.10 o 
  -7  -2  -3      454.56      495.22     34.53 o 
  -6  -2  -3       33.30       56.51     33.86 o 
  -5  -2  -3      448.95      473.91     25.95 o 
  -4  -2  -3      166.02      174.16     25.98 o 
  -3  -2  -3     2457.33     2156.67     35.06 o 
  -2  -2  -3     1497.48     1616.30     28.48 o 
  -1  -2  -3     1909.88     2145.71     27.39 o 
  -9  -1  -3      218.42      258.78     36.73 o 
  -8  -1  -3      143.14      111.08     36.09 o 
  -7  -1  -3      325.93      297.37     32.61 o 
  -6  -1  -3     1514.65     1602.63     48.34 o 
  -5  -1  -3      783.64      722.22     30.15 o 
  -4  -1  -3      410.38      341.25     26.52 o 
  -3  -1  -3     1685.36     1306.82     32.74 o 
  -2  -1  -3     1451.26     1334.47     34.32 o 
  -1  -1  -3     1341.70     1579.07     23.81 o 
  -8   0  -3      425.96      433.86     43.63 o 
  -6   0  -3      346.18      519.31     38.82 o 
  -4   0  -3      486.83      455.10     29.33 o 
  -2   0  -3     1238.90      720.77     32.91 o 
  -9   1  -3      218.42      284.02     38.62 o 
  -8   1  -3      143.14      125.91     46.00 o 
  -7   1  -3      325.93      364.44     33.61 o 
  -6   1  -3     1514.65     1534.00     46.74 o 
  -5   1  -3      783.64      676.61     30.53 o 
  -4   1  -3      410.38      320.05     27.59 o 
  -3   1  -3     1685.36     1362.70     34.93 o 
  -2   1  -3     1451.26     1007.56     36.32 o 
  -1   1  -3     1341.70     1503.26     22.67 o 
  -9   2  -3      429.64      365.57     39.57 o 
  -8   2  -3        0.45       37.05     44.40 o 
  -7   2  -3      454.56      508.42     35.84 o 
  -6   2  -3       33.30       73.67     37.30 o 
  -5   2  -3      448.95      459.87     27.81 o 
  -4   2  -3      166.02      164.69     25.55 o 
  -3   2  -3     2457.33     2273.81     37.71 o 
  -2   2  -3     1497.48     1460.92     36.48 o 
  -1   2  -3     1909.89     2052.93     25.12 o 
  -9   3  -3       51.41       69.86     34.81 o 
  -8   3  -3      392.37      375.79     43.69 o 
  -7   3  -3       26.92       29.79     30.35 o 
  -6   3  -3     2132.14     2234.29     55.49 o 
  -5   3  -3      566.22      552.61     28.79 o 
  -4   3  -3      481.01      445.54     29.58 o 
  -3   3  -3      868.20      875.89     32.08 o 
  -2   3  -3     1177.53     1374.31     29.81 o 
  -1   3  -3        1.03       19.37     13.88 o 
   0   3  -3    15069.15    16013.11    199.71 o 
  -9   4  -3      190.01      167.78     39.55 o 
  -8   4  -3       43.32       23.35     49.45 o 
  -7   4  -3      108.55      139.09     32.46 o 
  -6   4  -3      210.65      239.00     37.77 o 
  -5   4  -3       62.12       68.82     23.49 o 
  -4   4  -3       58.55       54.61     27.08 o 
  -3   4  -3      341.15      344.84     27.65 o 
  -2   4  -3      579.08      487.69     28.19 o 
  -1   4  -3      579.27      677.17     18.74 o 
   0   4  -3        1.17        9.42     10.22 o 
  -9   5  -3      273.41      248.32     41.94 o 
  -8   5  -3      154.14      115.44     48.91 o 
  -7   5  -3        2.42        7.02     29.22 o 
  -6   5  -3      724.50      693.57     42.20 o 
  -5   5  -3      132.85      127.52     24.84 o 
  -4   5  -3      622.14      667.01     31.59 o 
  -3   5  -3       83.70      103.01     24.62 o 
  -2   5  -3     1063.91     1377.33     28.38 o 
  -1   5  -3      458.28      606.17     18.91 o 
   0   5  -3      308.24      317.25     11.83 o 
  -9   6  -3      118.63      139.42     37.66 o 
  -8   6  -3      353.75      266.65     52.62 o 
  -7   6  -3      122.86      134.58     32.91 o 
  -6   6  -3      454.11      415.92     34.98 o 
  -5   6  -3      295.70      303.11     27.44 o 
  -4   6  -3      511.67      526.48     32.29 o 
  -3   6  -3     1080.34      953.63     34.01 o 
  -2   6  -3      702.28      701.19     30.01 o 
  -1   6  -3      460.09      455.70     17.54 o 
   0   6  -3      404.12      421.24     12.06 o 
  -8   7  -3      132.88      115.18     50.95 o 
  -7   7  -3      108.42      112.91     33.15 o 
  -6   7  -3      832.24      900.33     45.41 o 
  -5   7  -3      506.05      514.05     30.28 o 
  -4   7  -3      134.56      127.22     30.53 o 
  -3   7  -3      427.85      531.25     28.18 o 
  -2   7  -3       46.62       29.93     22.08 o 
  -1   7  -3      910.24      948.49     19.94 o 
   0   7  -3     1784.21     1805.89     19.33 o 
  -8   8  -3        9.92       23.93     49.28 o 
  -7   8  -3      272.61      298.57     34.34 o 
  -6   8  -3        4.05       36.23     37.84 o 
  -5   8  -3      222.02      217.68     27.16 o 
  -4   8  -3       20.30       17.10     27.78 o 
  -3   8  -3      309.88      360.48     27.41 o 
  -2   8  -3      681.10      853.36     25.74 o 
  -1   8  -3      833.04      941.81     20.17 o 
   0   8  -3     2468.05     2750.73     23.07 o 
  -8   9  -3       72.48       69.86     41.13 o 
  -7   9  -3      103.81      141.14     33.69 o 
  -6   9  -3       85.59       81.31     41.73 o 
  -5   9  -3      920.46      888.34     37.00 o 
  -4   9  -3      596.20      484.20     36.58 o 
  -3   9  -3     3399.74     3718.72     51.15 o 
  -2   9  -3     1381.10     1989.38     35.66 o 
  -1   9  -3     2066.15     1870.52     26.90 o 
   0   9  -3      272.25      287.72     11.05 o 
  -8  10  -3      600.52      542.72     46.71 o 
  -7  10  -3      207.64      247.54     36.10 o 
  -6  10  -3      569.04      562.69     44.84 o 
  -5  10  -3       43.49       52.09     25.10 o 
  -4  10  -3      986.22      899.58     41.81 o 
  -3  10  -3      350.51      324.48     29.00 o 
  -2  10  -3        1.65        0.87     25.11 o 
  -1  10  -3      278.42      284.24     14.99 o 
   0  10  -3     1326.11     1273.62     18.14 o 
   1  10  -3       13.28        5.19      3.44 o 
  -8  11  -3      423.89      409.91     49.00 o 
  -7  11  -3       77.46      119.00     35.50 o 
  -6  11  -3     2061.76     1923.21     58.71 o 
  -5  11  -3      200.82      207.13     28.92 o 
  -4  11  -3     1339.02      870.73     44.88 o 
  -3  11  -3      259.07      188.32     32.30 o 
  -2  11  -3     2462.47     2195.48     34.58 o 
  -1  11  -3      518.33      467.35     17.21 o 
   0  11  -3     8859.50     9251.09     44.94 o 
   1  11  -3      206.74      174.28      5.19 o 
  -8  12  -3       11.31       22.11     55.53 o 
  -7  12  -3       93.16      109.95     34.04 o 
  -6  12  -3       71.17       47.05     41.09 o 
  -5  12  -3        1.48        4.52     26.32 o 
  -4  12  -3       16.17       -0.95     41.79 o 
  -3  12  -3      979.53     1270.96     38.77 o 
  -2  12  -3       60.95       59.97     19.35 o 
  -1  12  -3       20.17       15.72     12.28 o 
   0  12  -3        7.96       -2.68      8.93 o 
   1  12  -3      455.95      433.27      7.29 o 
  -8  13  -3      310.99      273.78     46.03 o 
  -7  13  -3      220.79      188.21     37.73 o 
  -6  13  -3      417.20      379.54     44.78 o 
  -5  13  -3      386.89      381.59     31.06 o 
  -4  13  -3      606.15      794.56     40.30 o 
  -3  13  -3     1831.01     1921.76     43.97 o 
  -2  13  -3      872.03      817.80     26.03 o 
  -1  13  -3      350.96      330.81     16.16 o 
   0  13  -3     2085.26     2162.49     24.68 o 
   1  13  -3      197.81      162.17      5.55 o 
  -7  14  -3      267.78      285.98     41.20 o 
  -6  14  -3      142.63      109.27     44.18 o 
  -5  14  -3      120.34      142.50     31.34 o 
  -4  14  -3      453.62      572.51     37.52 o 
  -3  14  -3      176.50      129.62     27.47 o 
  -2  14  -3      991.62      900.68     27.33 o 
  -1  14  -3       52.11       31.46     12.87 o 
   0  14  -3       81.07       81.25     10.68 o 
   1  14  -3       15.32       13.11      4.14 o 
  -7  15  -3      163.04      182.89     38.90 o 
  -6  15  -3      483.95      367.59     49.44 o 
  -5  15  -3      136.68      151.43     28.86 o 
  -4  15  -3      330.43      370.71     36.57 o 
  -3  15  -3      271.84      214.28     34.34 o 
  -2  15  -3      544.17      478.72     24.03 o 
  -1  15  -3      738.15      740.08     21.67 o 
   0  15  -3     3717.33     3754.83     33.43 o 
   1  15  -3      582.47      576.56      9.33 o 
  -7  16  -3      232.46      279.82     40.26 o 
  -6  16  -3      118.26      145.48     43.29 o 
  -5  16  -3       89.01       92.98     27.37 o 
  -4  16  -3      869.93      828.95     47.30 o 
  -3  16  -3      117.56      112.38     24.04 o 
  -2  16  -3      327.80      251.16     21.57 o 
  -1  16  -3      207.24      174.27     21.51 o 
   0  16  -3      609.85      656.96     17.31 o 
   1  16  -3      145.96      136.09      6.67 o 
  -7  17  -3       45.55       60.98     37.53 o 
  -6  17  -3      279.39      254.62     48.37 o 
  -5  17  -3      238.71      278.99     31.34 o 
  -4  17  -3       73.68       46.20     38.91 o 
  -3  17  -3      712.99     1067.57     38.07 o 
  -2  17  -3      100.35       91.74     18.76 o 
  -1  17  -3     1430.97     1357.73     31.99 o 
   0  17  -3      146.22      145.32     12.19 o 
   1  17  -3      161.62      144.03      6.53 o 
  -7  18  -3      253.56      203.80     40.42 o 
  -6  18  -3      340.18      348.79     44.70 o 
  -5  18  -3     1045.46     1050.07     43.08 o 
  -4  18  -3      278.53      163.40     29.82 o 
  -3  18  -3     1661.26     1136.75     58.10 o 
  -2  18  -3       52.89       33.65     16.76 o 
  -1  18  -3     2143.60     2149.26     38.19 o 
   0  18  -3        9.15        2.08     10.63 o 
   1  18  -3     1355.62     1362.21     14.56 o 
  -7  19  -3      105.19      130.01     36.50 o 
  -6  19  -3       29.94       28.64     39.12 o 
  -5  19  -3      255.09      280.55     33.71 o 
  -4  19  -3      353.09      428.47     37.91 o 
  -3  19  -3       76.72       60.90     33.59 o 
  -2  19  -3      570.47      531.46     25.06 o 
  -1  19  -3      387.78      414.26     25.63 o 
   0  19  -3      404.24      314.63     14.80 o 
   1  19  -3      309.42      288.54      8.08 o 
  -6  20  -3       53.06       27.12     44.57 o 
  -5  20  -3      102.77      117.87     31.28 o 
  -4  20  -3      433.52      290.61     51.24 o 
  -3  20  -3      593.87      428.87     44.35 o 
  -2  20  -3      698.24      683.87     28.05 o 
  -1  20  -3      173.49      197.45     23.31 o 
   0  20  -3       68.64      124.60     13.21 o 
   1  20  -3      199.87      222.79      7.28 o 
  -6  21  -3      744.01      890.58     56.72 o 
  -5  21  -3       62.79       67.64     31.47 o 
  -4  21  -3      665.24      895.83     44.35 o 
  -3  21  -3       80.29       55.95     35.23 o 
  -2  21  -3     1218.04     1212.99     33.56 o 
  -1  21  -3      183.30      140.75     23.72 o 
   0  21  -3     2288.64     2462.65     31.53 o 
  -6  22  -3       50.83       27.15     50.85 o 
  -5  22  -3       22.59       27.81     33.48 o 
  -4  22  -3      129.03       62.81     43.21 o 
  -3  22  -3      239.52      258.17     41.34 o 
  -2  22  -3       60.91       46.19     21.57 o 
  -1  22  -3      438.33      445.97     27.64 o 
   0  22  -3      387.69      375.74     17.23 o 
  -6  23  -3       26.26       28.71     45.35 o 
  -5  23  -3      441.49      426.13     38.17 o 
  -4  23  -3      299.38      235.33     46.48 o 
  -3  23  -3      773.69      520.58     49.88 o 
  -2  23  -3      725.66      646.44     30.05 o 
  -1  23  -3     1361.53     1294.76     32.84 o 
  -6  24  -3       57.75        9.01     49.95 o 
  -5  24  -3        7.65        9.14     32.02 o 
  -4  24  -3      124.15      143.29     44.99 o 
  -3  24  -3      213.93      158.54     42.68 o 
  -2  24  -3      262.29      233.63     24.52 o 
  -5  25  -3      382.99      365.44     36.93 o 
  -4  25  -3       74.35       64.49     41.08 o 
  -3  25  -3       33.77        9.65     43.36 o 
  -2  25  -3      258.84      243.61     24.90 o 
  -4  26  -3       29.01       -1.27     65.02 o 
  -3  26  -3       90.78       77.78     39.92 o 
  -5  27  -3      226.88      246.48     37.86 o 
  -4  27  -3      274.38      291.85     35.32 o 
  -6 -13  -2      230.34      286.97     28.05 o 
  -6 -12  -2      162.06      189.13     28.72 o 
  -5 -12  -2      378.53      391.16     21.28 o 
  -7 -11  -2       35.57       25.28     21.21 o 
  -6 -11  -2      405.33      457.99     31.69 o 
  -5 -11  -2       55.03       77.19     19.37 o 
  -4 -11  -2      607.93      542.76     23.25 o 
  -7 -10  -2      124.14       93.05     24.02 o 
  -6 -10  -2     1827.94     2007.90     45.92 o 
  -5 -10  -2      692.33      675.40     25.64 o 
  -4 -10  -2     3044.39     2941.33     46.32 o 
  -8  -9  -2       60.90       47.60     37.70 o 
  -7  -9  -2      283.99      308.07     27.95 o 
  -6  -9  -2        2.71        5.64     26.83 o 
  -5  -9  -2       82.96      114.62     18.66 o 
  -4  -9  -2      214.69      193.37     23.60 o 
  -3  -9  -2      964.39      805.93     28.16 o 
  -8  -8  -2      164.08      170.62     33.79 o 
  -7  -8  -2        5.09       -1.46     24.15 o 
  -6  -8  -2      829.69      861.17     36.91 o 
  -5  -8  -2      299.16      331.52     22.33 o 
  -4  -8  -2      577.84      539.16     23.85 o 
  -3  -8  -2     1198.24     1140.50     30.45 o 
  -8  -7  -2      248.72      242.33     42.85 o 
  -7  -7  -2      173.00      157.25     28.18 o 
  -6  -7  -2      596.31      657.61     32.26 o 
  -5  -7  -2      111.48      106.80     19.32 o 
  -4  -7  -2      248.72      274.45     24.38 o 
  -3  -7  -2      238.55      247.51     21.25 o 
  -2  -7  -2      354.01      344.94     15.70 o 
  -9  -6  -2      135.11      145.22     34.14 o 
  -8  -6  -2       26.11       30.14     39.37 o 
  -7  -6  -2       37.09       37.48     22.51 o 
  -6  -6  -2      596.06      642.06     35.21 o 
  -5  -6  -2       41.87       36.21     18.85 o 
  -4  -6  -2      596.97      550.40     24.50 o 
  -3  -6  -2      911.99      856.21     24.38 o 
  -2  -6  -2      795.09      823.70     19.28 o 
  -9  -5  -2      139.73      147.76     35.92 o 
  -8  -5  -2      135.05      139.77     36.38 o 
  -7  -5  -2       45.86       43.23     25.76 o 
  -6  -5  -2      449.91      459.35     33.17 o 
  -5  -5  -2        6.32        8.55     17.96 o 
  -4  -5  -2      887.32      850.03     26.47 o 
  -3  -5  -2     1240.42     1183.36     27.27 o 
  -2  -5  -2      806.37      968.59     20.16 o 
  -9  -4  -2      288.28      281.96     36.34 o 
  -8  -4  -2      216.72      237.05     45.28 o 
  -7  -4  -2      515.38      530.99     32.01 o 
  -6  -4  -2      663.63      690.28     37.56 o 
  -5  -4  -2     1052.14     1035.64     30.25 o 
  -4  -4  -2      103.90      103.88     20.15 o 
  -3  -4  -2     2653.38     2369.63     35.92 o 
  -2  -4  -2       90.40      106.07     20.29 o 
  -9  -3  -2      211.24      218.81     35.15 o 
  -8  -3  -2      191.06      212.88     45.10 o 
  -7  -3  -2      340.20      374.53     30.84 o 
  -6  -3  -2      141.35      182.58     32.53 o 
  -5  -3  -2      117.04      119.73     20.29 o 
  -4  -3  -2      260.31      269.58     22.31 o 
  -3  -3  -2      127.25      144.79     21.37 o 
  -2  -3  -2      545.47      367.22     25.49 o 
  -1  -3  -2     1996.45     2036.00     26.52 o 
  -9  -2  -2      210.85      129.56     33.51 o 
  -8  -2  -2      336.34      292.62     37.12 o 
  -7  -2  -2      284.70      320.60     30.79 o 
  -6  -2  -2      307.26      335.43     34.23 o 
  -5  -2  -2      214.30      203.29     21.38 o 
  -4  -2  -2      257.39      248.82     22.49 o 
  -3  -2  -2     2353.65     2100.63     32.34 o 
  -2  -2  -2      113.56       67.79     21.69 o 
  -1  -2  -2      757.48      777.79     16.33 o 
  -9  -1  -2      186.64      178.20     37.31 o 
  -8  -1  -2      604.60      410.62     49.85 o 
  -7  -1  -2       55.31       59.30     26.21 o 
  -6  -1  -2     1771.38     1650.63     51.05 o 
  -5  -1  -2      367.56      427.23     25.44 o 
  -4  -1  -2     2012.41     2275.64     39.20 o 
  -3  -1  -2     2845.15     2835.97     38.20 o 
  -2  -1  -2     2004.82     1902.82     26.87 o 
  -8   0  -2      367.31      399.66     45.12 o 
  -6   0  -2     1612.22     1664.98     47.90 o 
  -4   0  -2      653.18      717.82     28.04 o 
  -2   0  -2      149.48      113.57     22.37 o 
  -9   1  -2      186.64      166.68     37.47 o 
  -8   1  -2      604.60      424.71     51.36 o 
  -7   1  -2       55.31       78.74     27.03 o 
  -6   1  -2     1771.39     1742.24     47.04 o 
  -5   1  -2      367.56      397.06     25.71 o 
  -4   1  -2     2012.41     2421.79     42.47 o 
  -3   1  -2     2033.20     2151.63     33.09 o 
  -2   1  -2     2004.82     1448.67     33.72 o 
   3   1  -2     4950.23     5391.86     40.66 o 
  -9   2  -2      210.85      226.64     40.91 o 
  -8   2  -2      336.34      291.32     49.18 o 
  -7   2  -2      284.70      245.68     31.91 o 
  -6   2  -2      307.26      335.98     38.73 o 
  -5   2  -2      214.30      228.91     22.66 o 
  -4   2  -2      257.39      292.62     22.34 o 
  -3   2  -2     2353.65     2296.09     36.78 o 
  -2   2  -2      113.56      160.05     21.74 o 
   3   2  -2     6819.96     7132.37     44.90 o 
   4   2  -2      161.38      180.17     19.16 o 
  -9   3  -2      211.24      236.26     37.21 o 
  -8   3  -2      191.06      219.23     36.01 o 
  -7   3  -2      340.20      384.62     33.11 o 
  -6   3  -2      141.35      159.70     34.17 o 
  -5   3  -2      117.04      119.63     23.41 o 
  -4   3  -2      260.31      287.99     25.55 o 
  -3   3  -2      127.25      148.53     24.73 o 
  -2   3  -2      545.47      435.13     27.20 o 
  -1   3  -2     1779.41     1722.17     21.28 o 
   3   3  -2     2182.73     2143.42     24.69 o 
   4   3  -2     1388.55     1380.26     27.41 o 
  -9   4  -2      288.28      336.88     39.57 o 
  -8   4  -2      216.72      265.50     50.59 o 
  -7   4  -2      515.38      516.85     34.81 o 
  -6   4  -2      663.63      691.85     39.98 o 
  -5   4  -2     1052.14     1050.57     33.65 o 
  -4   4  -2      103.90       78.46     26.41 o 
  -3   4  -2     2653.38     2737.96     41.52 o 
  -2   4  -2       90.40       59.53     24.80 o 
  -1   4  -2     2120.42     2179.68     24.30 o 
   0   4  -2     7938.58     8563.83    117.55 o 
   3   4  -2       28.20       21.90      9.15 o 
   4   4  -2      828.66      814.50     22.46 o 
  -9   5  -2      139.73      133.06     40.73 o 
  -8   5  -2      135.05      167.23     42.83 o 
  -7   5  -2       45.86       30.19     26.78 o 
  -6   5  -2      449.91      468.82     40.84 o 
  -5   5  -2        6.32       21.96     22.18 o 
  -4   5  -2      887.33     1058.55     36.60 o 
  -3   5  -2     1240.42     1249.86     33.01 o 
  -2   5  -2      806.37      620.22     29.44 o 
  -1   5  -2     2961.41     3184.66     29.64 o 
   0   5  -2        0.75        3.36      7.19 o 
   3   5  -2      590.00      535.14     16.54 o 
   4   5  -2       53.65       64.20     15.21 o 
  -9   6  -2      135.11      147.78     37.01 o 
  -8   6  -2       26.11       19.84     39.60 o 
  -7   6  -2       37.09       19.52     27.00 o 
  -6   6  -2      596.06      572.46     42.45 o 
  -5   6  -2       41.87       34.16     22.50 o 
  -4   6  -2      596.97      555.40     32.88 o 
  -3   6  -2      911.99     1198.34     34.49 o 
  -2   6  -2      795.09      560.67     30.64 o 
  -1   6  -2      222.63      255.74     15.58 o 
   0   6  -2     4055.16     4202.19     23.97 o 
   3   6  -2     1911.47     1983.97     20.57 o 
   4   6  -2      361.85      347.26     14.12 o 
  -9   7  -2       22.22       -6.90     35.49 o 
  -8   7  -2      248.72      196.72     52.40 o 
  -7   7  -2      173.00      167.58     30.58 o 
  -6   7  -2      596.31      624.96     43.54 o 
  -5   7  -2      111.48      128.04     25.17 o 
  -4   7  -2      248.72      338.70     29.96 o 
  -3   7  -2      238.55      254.09     27.90 o 
  -2   7  -2      354.01      380.63     22.84 o 
  -1   7  -2       14.40       21.77     12.69 o 
   0   7  -2        3.24       -8.15      8.15 o 
   3   7  -2      180.46      170.66     11.44 o 
  -8   8  -2      164.08      180.30     40.01 o 
  -7   8  -2        5.09        0.23     29.23 o 
  -6   8  -2      829.69      871.79     47.00 o 
  -5   8  -2      299.16      267.67     27.34 o 
  -4   8  -2      577.84      630.83     33.44 o 
  -3   8  -2     1198.24     1025.02     37.19 o 
  -2   8  -2     1689.69     2153.99     34.00 o 
  -1   8  -2     1309.90     1319.62     21.63 o 
   0   8  -2    10627.07    10845.02     41.29 o 
   5   8  -2      924.63      825.10     21.88 o 
  -8   9  -2       60.90       64.15     41.92 o 
  -7   9  -2      283.99      333.22     36.11 o 
  -6   9  -2        2.71       -9.70     39.45 o 
  -5   9  -2       82.96       67.53     25.76 o 
  -4   9  -2      214.69      214.70     29.61 o 
  -3   9  -2      964.39      681.77     35.48 o 
  -2   9  -2      371.16      448.37     23.63 o 
  -1   9  -2     1089.54     1116.71     21.11 o 
   0   9  -2      569.22      652.15     13.19 o 
  -8  10  -2      336.76      286.60     42.20 o 
  -7  10  -2      124.14      148.33     33.97 o 
  -6  10  -2     1827.94     2008.48     59.09 o 
  -5  10  -2      692.32      623.62     33.33 o 
  -4  10  -2     3044.40     3644.62     57.18 o 
  -3  10  -2     4832.95     5661.15     59.14 o 
  -2  10  -2     7620.88     7974.68     59.34 o 
  -1  10  -2     3326.00     3665.59     34.60 o 
   0  10  -2    17228.30    17680.55     57.13 o 
  -8  11  -2      257.21      210.02     48.14 o 
  -7  11  -2       35.58       62.37     31.52 o 
  -6  11  -2      405.33      356.06     46.81 o 
  -5  11  -2       55.03       27.41     26.58 o 
  -4  11  -2      607.93      505.93     34.73 o 
  -3  11  -2      231.07      173.80     30.79 o 
  -2  11  -2     1298.11     1361.65     30.24 o 
  -1  11  -2     1134.68     1214.70     22.70 o 
   0  11  -2      637.76      832.97     16.69 o 
   1  11  -2     3493.25     3729.90     17.14 o 
  -8  12  -2       35.57       44.98     52.89 o 
  -7  12  -2      116.67      128.18     35.24 o 
  -6  12  -2      162.06      121.70     38.92 o 
  -5  12  -2      378.53      374.26     30.26 o 
  -4  12  -2       58.20       18.31     33.81 o 
  -3  12  -2     1163.43      786.66     38.01 o 
  -2  12  -2      133.06      116.66     17.35 o 
  -1  12  -2     1037.60     1050.73     21.92 o 
   0  12  -2     2091.88     2441.13     24.52 o 
   1  12  -2     3377.61     3306.73     17.92 o 
  -8  13  -2      183.12      174.27     56.69 o 
  -7  13  -2       17.15       13.88     34.26 o 
  -6  13  -2      230.34      236.73     44.32 o 
  -5  13  -2       71.31       63.64     26.12 o 
  -4  13  -2      618.77      545.23     33.69 o 
  -3  13  -2     1405.65     1872.98     42.62 o 
  -2  13  -2     1494.58     1389.31     30.17 o 
  -1  13  -2     1148.86     1252.60     23.84 o 
   0  13  -2      333.77      376.99     13.52 o 
   1  13  -2     1536.55     1623.47     13.98 o 
  -8  14  -2      165.00      160.49     44.21 o 
  -7  14  -2       67.32       91.22     35.11 o 
  -6  14  -2      495.50      497.52     45.70 o 
  -5  14  -2      217.47      153.22     30.23 o 
  -4  14  -2      247.32      213.10     29.13 o 
  -3  14  -2      171.75      159.84     24.56 o 
  -2  14  -2      353.16      273.97     20.46 o 
  -1  14  -2        6.88        1.72     11.86 o 
   0  14  -2     4057.09     3818.98     32.28 o 
   1  14  -2       51.18       50.75      5.53 o 
  -7  15  -2      127.01      171.19     36.70 o 
  -6  15  -2      244.62      214.47     45.53 o 
  -5  15  -2      191.17      185.67     28.97 o 
  -4  15  -2       36.90       19.18     34.10 o 
  -3  15  -2      824.49      925.25     35.27 o 
  -2  15  -2      296.77      311.03     22.62 o 
  -1  15  -2      613.82      643.30     20.39 o 
   0  15  -2     2053.91     1986.92     25.55 o 
   1  15  -2      170.15      175.38      7.50 o 
  -7  16  -2      325.52      359.97     40.40 o 
  -6  16  -2      178.52      169.36     46.06 o 
  -5  16  -2      906.71      908.93     39.31 o 
  -4  16  -2      531.87      428.49     44.64 o 
  -3  16  -2     3107.04     2096.69     65.25 o 
  -2  16  -2     1908.63     1807.16     35.67 o 
  -1  16  -2     2736.87     2672.53     35.50 o 
   0  16  -2      435.64      452.01     15.95 o 
   1  16  -2     2337.39     2429.05     19.94 o 
  -7  17  -2      186.73      196.34     38.41 o 
  -6  17  -2      442.05      466.44     49.90 o 
  -5  17  -2      562.72      620.28     35.71 o 
  -4  17  -2      666.21      377.09     43.74 o 
  -3  17  -2       61.17       41.09     30.88 o 
  -2  17  -2      159.11      128.70     19.52 o 
  -1  17  -2      118.09      115.88     21.32 o 
   0  17  -2       15.05        7.58     12.11 o 
   1  17  -2       18.25       26.13      6.51 o 
  -7  18  -2      211.71      224.69     40.77 o 
  -6  18  -2      281.82      255.28     40.74 o 
  -5  18  -2      360.22      347.76     34.17 o 
  -4  18  -2       25.93       21.29     36.60 o 
  -3  18  -2      216.11      178.17     34.36 o 
  -2  18  -2      124.50      112.15     19.02 o 
  -1  18  -2      902.22      896.50     27.88 o 
   0  18  -2      319.23      374.67     15.78 o 
   1  18  -2       62.11       75.07      7.18 o 
  -7  19  -2      200.91      283.27     40.87 o 
  -6  19  -2       66.43       61.07     36.34 o 
  -5  19  -2      175.53      227.07     31.52 o 
  -4  19  -2       54.20       43.97     39.98 o 
  -3  19  -2      722.72      594.49     31.54 o 
  -2  19  -2      518.42      469.54     24.81 o 
  -1  19  -2      949.65      837.92     29.32 o 
   0  19  -2        9.89        5.45     11.54 o 
   1  19  -2      112.31       99.67      7.54 o 
  -7  20  -2        8.11       -2.28     34.89 o 
  -6  20  -2      138.91      144.91     49.60 o 
  -5  20  -2      369.87      446.44     35.09 o 
  -4  20  -2       97.36       85.66     40.44 o 
  -3  20  -2      518.79      419.34     43.35 o 
  -2  20  -2      162.98      182.60     21.65 o 
  -1  20  -2      213.82      243.90     23.90 o 
   0  20  -2       14.91       38.83     12.30 o 
   1  20  -2        1.96       11.19      6.53 o 
  -6  21  -2       78.14       55.79     49.68 o 
  -5  21  -2      136.73      135.41     33.07 o 
  -4  21  -2      159.70      101.99     42.82 o 
  -3  21  -2       89.55      133.81     27.99 o 
  -2  21  -2      659.94      669.39     28.21 o 
  -1  21  -2      120.06      130.62     21.86 o 
   0  21  -2      820.46      789.39     21.55 o 
   1  21  -2        0.69        9.18      6.42 o 
  -6  22  -2      242.38      242.41     48.53 o 
  -5  22  -2      610.60      643.76     40.26 o 
  -4  22  -2       76.50       61.99     29.21 o 
  -3  22  -2      724.73      823.80     36.85 o 
  -2  22  -2      258.78      292.43     23.87 o 
  -1  22  -2     2022.64     2027.11     39.10 o 
   0  22  -2     1541.99     1622.44     27.61 o 
  -6  23  -2       82.21       27.93     48.60 o 
  -5  23  -2       53.45       62.17     34.44 o 
  -4  23  -2      308.40      290.33     45.75 o 
  -3  23  -2      465.57      508.13     33.33 o 
  -2  23  -2       53.21       81.09     20.06 o 
  -1  23  -2      917.32      864.49     28.04 o 
   0  23  -2       27.15       46.55     13.94 o 
  -6  24  -2      105.48       69.80     43.09 o 
  -5  24  -2       18.31       -1.36     30.20 o 
  -4  24  -2      287.52      328.13     36.19 o 
  -3  24  -2      196.79      200.09     38.22 o 
  -2  24  -2      437.98      426.83     25.55 o 
  -1  24  -2      106.22      103.18     23.27 o 
  -5  25  -2       30.99        3.03     32.44 o 
  -4  25  -2      285.45      274.77     37.56 o 
  -3  25  -2       15.90       19.86     37.34 o 
  -2  25  -2      126.51      122.33     22.42 o 
  -5  26  -2      184.44      163.60     34.81 o 
  -4  26  -2      344.51      389.50     37.50 o 
  -3  26  -2      108.60       96.61     38.70 o 
  -5  27  -2       15.39       21.32     34.04 o 
  -4  27  -2       15.39       -1.31     40.92 o 
  -6 -13  -1      302.87      324.22     27.12 o 
  -6 -12  -1      186.49      227.31     25.51 o 
  -5 -12  -1      210.48      247.18     17.84 o 
  -7 -11  -1      182.44      216.75     24.65 o 
  -6 -11  -1     1259.48     1290.12     36.21 o 
  -5 -11  -1      666.14      674.74     23.91 o 
  -4 -11  -1      650.32      593.10     20.76 o 
  -7 -10  -1      158.40      170.35     24.57 o 
  -6 -10  -1      799.30      854.36     33.03 o 
  -5 -10  -1      443.14      456.25     21.43 o 
  -4 -10  -1      592.71      574.16     22.10 o 
  -7  -9  -1      324.87      369.91     27.85 o 
  -6  -9  -1       13.70       18.02     25.85 o 
  -5  -9  -1     1548.95     1581.72     31.96 o 
  -4  -9  -1        3.78        5.55     13.01 o 
  -3  -9  -1    10378.25     9947.19     63.65 o 
  -8  -8  -1       77.18       81.51     36.94 o 
  -7  -8  -1      207.32      241.97     27.07 o 
  -6  -8  -1      524.47      589.32     31.67 o 
  -5  -8  -1      131.50      125.59     19.01 o 
  -4  -8  -1      453.25      381.12     22.74 o 
  -3  -8  -1      246.23      194.89     19.11 o 
  -8  -7  -1      105.85       98.64     39.36 o 
  -7  -7  -1      149.33      130.99     24.75 o 
  -6  -7  -1     1385.39     1353.91     38.77 o 
  -5  -7  -1       37.60       44.34     16.55 o 
  -4  -7  -1     1129.34     1153.51     27.13 o 
  -3  -7  -1      218.42      216.77     18.70 o 
  -2  -7  -1     2810.01     3043.85     27.24 o 
  -8  -6  -1       89.58       88.57     27.96 o 
  -7  -6  -1        4.81       32.19     23.67 o 
  -6  -6  -1      334.13      352.48     29.86 o 
  -5  -6  -1      116.40      101.88     18.11 o 
  -4  -6  -1      559.95      556.44     22.65 o 
  -3  -6  -1     3588.27     3566.67     36.79 o 
  -2  -6  -1     1112.39     1232.88     19.18 o 
  -9  -5  -1       95.38      128.12     32.67 o 
  -8  -5  -1      217.17      180.66     41.93 o 
  -7  -5  -1       99.01       92.36     24.16 o 
  -6  -5  -1      170.27      151.43     29.53 o 
  -5  -5  -1      148.12      139.97     18.74 o 
  -4  -5  -1      557.13      547.80     21.84 o 
  -3  -5  -1     2508.95     2162.88     30.23 o 
  -2  -5  -1     1819.65     1936.82     22.26 o 
  -9  -4  -1        9.68       32.67     31.17 o 
  -8  -4  -1       96.42       82.47     41.00 o 
  -7  -4  -1       63.84       67.40     25.24 o 
  -6  -4  -1      362.46      331.63     33.82 o 
  -5  -4  -1      435.56      492.83     22.75 o 
  -4  -4  -1       69.06       69.42     18.95 o 
  -3  -4  -1     2127.91     2125.08     29.99 o 
  -2  -4  -1      866.94      674.18     16.63 o 
  -1  -4  -1     4892.97     5140.73    105.37 o 
  -9  -3  -1      115.01       84.38     30.96 o 
  -8  -3  -1      341.48      273.52     45.90 o 
  -7  -3  -1       87.20       73.26     25.61 o 
  -6  -3  -1      623.11      688.86     36.92 o 
  -5  -3  -1       20.41       33.67     17.48 o 
  -4  -3  -1      189.35      170.16     21.13 o 
  -3  -3  -1     2138.09     1971.54     31.91 o 
  -2  -3  -1     1484.38     1112.15     19.59 o 
  -9  -2  -1      484.48      441.94     36.89 o 
  -8  -2  -1      369.72      366.68     37.32 o 
  -7  -2  -1      344.41      346.45     30.28 o 
  -6  -2  -1     1118.62     1022.44     42.66 o 
  -5  -2  -1     1098.47     1123.44     31.39 o 
  -4  -2  -1     3051.30     3071.24     39.59 o 
  -3  -2  -1     5173.49     5210.35     44.64 o 
  -2  -2  -1     5527.42     5677.97     37.75 o 
  -9  -1  -1      331.05      332.72     38.01 o 
  -8  -1  -1      221.17      174.49     46.56 o 
  -7  -1  -1      746.21      722.95     35.86 o 
  -6  -1  -1      716.21      801.23     40.99 o 
  -5  -1  -1     1958.25     2038.41     38.51 o 
  -4  -1  -1      469.76      525.26     25.91 o 
  -3  -1  -1    10020.18    10110.79     62.79 o 
  -2  -1  -1     1747.63     2354.38     29.22 o 
  -8   0  -1     1577.95     1637.92     52.06 o 
  -6   0  -1     5369.32     5297.15     74.00 o 
  -4   0  -1     6772.40     7233.70     64.66 o 
  -2   0  -1     9714.21    10961.73     56.56 o 
  -9   1  -1      331.05      333.02     38.94 o 
  -8   1  -1      221.17      218.46     48.69 o 
  -7   1  -1      746.21      697.77     35.72 o 
  -6   1  -1      716.21      798.13     41.14 o 
  -5   1  -1     1958.25     2058.07     40.25 o 
  -4   1  -1      469.76      609.58     29.51 o 
  -3   1  -1    10020.19    10523.26     65.77 o 
  -2   1  -1     1747.63     1735.14     31.49 o 
   3   1  -1     8959.72     9027.65     52.61 o 
  -9   2  -1      484.48      540.21     42.11 o 
  -8   2  -1      369.72      409.11     42.51 o 
  -7   2  -1      344.41      353.00     33.05 o 
  -6   2  -1     1118.62     1178.29     45.47 o 
  -5   2  -1     1098.47     1087.84     32.33 o 
  -4   2  -1     3051.30     3249.98     46.26 o 
  -3   2  -1     3512.02     3648.30     41.03 o 
  -2   2  -1     5527.42     4841.81     47.23 o 
   3   2  -1      379.35      378.80     20.90 o 
   4   2  -1     3825.91     4380.50     44.84 o 
  -9   3  -1      115.01      102.63     33.97 o 
  -8   3  -1      341.48      313.56     49.47 o 
  -7   3  -1       87.20       96.73     29.46 o 
  -6   3  -1      623.11      693.59     39.45 o 
  -5   3  -1       20.41       25.97     21.42 o 
  -4   3  -1      189.35      216.44     28.06 o 
  -3   3  -1     2138.09     2079.99     37.47 o 
  -2   3  -1     1484.37     1276.15     29.16 o 
   2   3  -1     2905.60     3029.84     23.56 o 
   3   3  -1      254.11      328.54     14.42 o 
   4   3  -1     3665.30     4028.33     42.30 o 
  -9   4  -1        9.68        2.19     37.59 o 
  -8   4  -1       96.42      106.83     38.01 o 
  -7   4  -1       63.84       50.05     28.38 o 
  -6   4  -1      362.46      362.71     40.29 o 
  -5   4  -1      435.56      491.85     27.41 o 
  -4   4  -1       69.06       52.44     25.83 o 
  -3   4  -1     1748.62     1933.00     32.52 o 
  -2   4  -1      866.94      741.62     24.41 o 
  -1   4  -1     4839.93     4979.48     31.74 o 
   2   4  -1      651.43      579.53     13.27 o 
   3   4  -1       45.31       40.14      9.85 o 
   4   4  -1      934.19     1057.04     25.12 o 
  -9   5  -1       95.38      105.09     34.59 o 
  -8   5  -1      217.17      150.19     48.52 o 
  -7   5  -1       99.01       98.69     28.79 o 
  -6   5  -1      170.27      150.07     38.20 o 
  -5   5  -1      148.12      124.43     25.37 o 
  -4   5  -1      557.13      561.33     32.66 o 
  -3   5  -1     2508.95     2470.69     39.83 o 
  -2   5  -1     1819.65     1120.57     33.68 o 
  -1   5  -1       57.92       70.75     12.25 o 
   0   5  -1        5.10       27.72      6.95 o 
   2   5  -1       20.16       18.99      8.89 o 
   3   5  -1     6114.82     6364.67     40.08 o 
   4   5  -1      252.81      247.92     17.84 o 
  -9   6  -1      126.14      186.34     37.23 o 
  -8   6  -1       89.58       72.23     48.52 o 
  -7   6  -1        4.81       19.77     29.74 o 
  -6   6  -1      334.13      284.97     41.27 o 
  -5   6  -1      116.40      112.54     22.93 o 
  -4   6  -1      559.94      587.99     32.55 o 
  -3   6  -1      907.13      953.96     28.58 o 
  -2   6  -1     1112.39     1153.34     26.48 o 
  -1   6  -1     2773.25     2767.92     27.20 o 
   0   6  -1      261.03      293.06      9.24 o 
   2   6  -1      748.57      740.13     11.28 o 
   3   6  -1     2665.43     2696.84     27.30 o 
   4   6  -1      770.28      794.15     22.03 o 
  -9   7  -1       86.13       63.93     36.36 o 
  -8   7  -1      105.85       87.95     49.32 o 
  -7   7  -1      149.33      138.00     32.08 o 
  -6   7  -1     1385.39     1317.40     49.60 o 
  -5   7  -1       37.60       19.90     22.14 o 
  -4   7  -1     1129.34     1087.16     36.31 o 
  -3   7  -1      208.83      214.04     20.21 o 
  -2   7  -1     2810.00     4237.22     42.32 o 
  -1   7  -1     1025.48     1126.65     20.38 o 
   0   7  -1    22386.47    22211.50    211.04 o 
   2   7  -1     3965.23     3774.47     18.32 o 
   3   7  -1      217.25      229.57     12.99 o 
   4   7  -1     2387.12     2375.70     30.41 o 
  -9   8  -1       51.07       75.48     40.62 o 
  -8   8  -1       77.18       70.48     51.35 o 
  -7   8  -1      207.32      227.44     31.90 o 
  -6   8  -1      524.47      580.16     45.34 o 
  -5   8  -1      131.50       96.10     25.07 o 
  -4   8  -1      453.25      401.52     31.65 o 
  -3   8  -1      246.23      212.34     28.03 o 
  -2   8  -1      258.92      207.18     24.53 o 
  -1   8  -1      118.93      115.28     12.52 o 
   0   8  -1      262.39      243.83     10.86 o 
   2   8  -1        7.48        9.51      3.81 o 
   3   8  -1     1837.76     1852.90     19.11 o 
   4   8  -1       43.60       22.11     14.21 o 
  -8   9  -1        4.99       33.53     42.61 o 
  -7   9  -1      324.87      357.89     36.49 o 
  -6   9  -1       13.70       -8.13     40.75 o 
  -5   9  -1     1548.95     1527.97     41.62 o 
  -4   9  -1        3.78        4.09     25.16 o 
  -3   9  -1    10378.26     9948.24     72.59 o 
  -2   9  -1      247.88      145.28     27.42 o 
  -1   9  -1     7165.83     7649.61     46.71 o 
   0   9  -1     1377.25     1568.95     18.28 o 
   1   9  -1     3970.77     4007.09     17.37 o 
   2   9  -1       22.05       22.56      3.19 o 
   3   9  -1     7189.81     8171.42     37.63 o 
   4   9  -1        5.31       14.67     13.69 o 
   5   9  -1     1011.78      919.87     22.87 o 
  -8  10  -1      400.88      309.38     57.36 o 
  -7  10  -1      158.40      181.23     32.49 o 
  -6  10  -1      799.30      823.61     50.95 o 
  -5  10  -1      443.14      430.91     30.55 o 
  -4  10  -1      592.72      410.58     33.05 o 
  -3  10  -1     1272.55     1273.53     37.27 o 
  -2  10  -1     2032.37     2293.20     35.82 o 
  -1  10  -1      354.07      334.43     15.01 o 
   0  10  -1     6985.96     7882.05     39.97 o 
   1  10  -1       18.91       15.98      4.75 o 
   3  10  -1      743.35      750.65     11.65 o 
   4  10  -1     5570.95     5606.06     38.76 o 
   5  10  -1      527.03      526.99     18.47 o 
  -8  11  -1       66.70      139.23     45.73 o 
  -7  11  -1      182.44      229.95     36.19 o 
  -6  11  -1     1259.48     1180.13     50.74 o 
  -5  11  -1      666.14      565.62     32.37 o 
  -4  11  -1      650.32      470.96     38.60 o 
  -3  11  -1      672.83      427.64     33.43 o 
  -2  11  -1     1288.98     1634.68     32.05 o 
  -1  11  -1      943.77      992.31     20.70 o 
   0  11  -1    12455.42    12722.31     51.55 o 
   1  11  -1      526.04      529.37      9.08 o 
   3  11  -1       77.68       66.66      5.48 o 
   4  11  -1     1040.44     1062.79     18.93 o 
   5  11  -1      871.36      892.17     20.77 o 
  -8  12  -1       15.21       12.68     51.66 o 
  -7  12  -1      218.43      292.23     36.30 o 
  -6  12  -1      186.49      145.34     44.41 o 
  -5  12  -1      210.48      220.20     28.07 o 
  -4  12  -1      164.66      125.55     28.92 o 
  -3  12  -1     2362.03     2735.55     46.45 o 
  -2  12  -1      535.32      587.79     23.54 o 
  -1  12  -1     1761.57     1761.35     26.55 o 
   0  12  -1        0.01      123.86     13.34 o 
   1  12  -1      360.38      426.56      9.29 o 
   3  12  -1      310.06      255.79      6.10 o 
   4  12  -1       90.44       98.70      8.09 o 
  -8  13  -1      270.12      198.47     60.06 o 
  -7  13  -1      296.06      255.66     35.34 o 
  -6  13  -1      302.87      285.78     43.05 o 
  -5  13  -1      720.61      695.95     34.99 o 
  -4  13  -1      630.82      528.48     32.53 o 
  -3  13  -1     2615.64     1870.35     48.73 o 
  -2  13  -1     1475.97     1348.24     29.59 o 
  -1  13  -1      355.52      337.11     16.34 o 
   0  13  -1     5154.61     4985.27     35.86 o 
   1  13  -1       79.50       83.33      6.88 o 
   4  13  -1     1312.16     1286.29     15.16 o 
  -8  14  -1       92.08       66.09     56.53 o 
  -7  14  -1      128.22      113.46     34.12 o 
  -6  14  -1      241.59      220.67     35.16 o 
  -5  14  -1      199.31      180.86     28.37 o 
  -4  14  -1      433.46      264.44     40.10 o 
  -3  14  -1      699.51      659.70     31.64 o 
  -2  14  -1     1151.03      982.46     28.19 o 
  -1  14  -1        7.42       18.74     12.11 o 
   0  14  -1      462.80      509.24     16.15 o 
   1  14  -1      132.35      121.95      7.79 o 
   4  14  -1     1277.77     1105.12     11.90 o 
  -8  15  -1       79.03       60.07     42.09 o 
  -7  15  -1       76.03       49.83     33.56 o 
  -6  15  -1      279.69      277.49     38.45 o 
  -5  15  -1      556.48      546.52     35.35 o 
  -4  15  -1       36.68       30.44     33.55 o 
  -3  15  -1      818.08      561.17     30.32 o 
  -2  15  -1      793.07      763.91     25.80 o 
  -1  15  -1      924.13      930.22     22.94 o 
   0  15  -1     1027.01      963.57     19.55 o 
   1  15  -1     1078.22     1090.51     15.09 o 
  -7  16  -1       85.54      115.26     33.91 o 
  -6  16  -1      205.17      161.90     47.36 o 
  -5  16  -1       90.78      114.48     30.49 o 
  -4  16  -1     1061.69      921.30     40.91 o 
  -3  16  -1      439.03      443.99     37.96 o 
  -2  16  -1      335.13      278.00     21.75 o 
  -1  16  -1      208.97      185.98     16.68 o 
   0  16  -1      208.60      290.09     15.10 o 
   1  16  -1      803.05      751.38     13.85 o 
  -7  17  -1      292.79      329.40     39.29 o 
  -6  17  -1      115.17      127.10     39.34 o 
  -5  17  -1       94.50       86.42     29.87 o 
  -4  17  -1      727.88      941.17     42.88 o 
  -3  17  -1      303.91      221.53     39.58 o 
  -2  17  -1     2823.01     2861.12     42.94 o 
  -1  17  -1      145.55      151.24     21.45 o 
   0  17  -1     6735.68     6681.42     47.39 o 
   1  17  -1      640.01      650.74     13.90 o 
  -7  18  -1      400.54      437.03     42.18 o 
  -6  18  -1       18.65       30.43     44.13 o 
  -5  18  -1      373.30      365.35     33.40 o 
  -4  18  -1       15.85       15.80     36.16 o 
  -3  18  -1      373.15      451.47     32.05 o 
  -2  18  -1       55.48       48.50     19.11 o 
  -1  18  -1      569.15      575.10     25.76 o 
   0  18  -1       89.70      167.23     15.02 o 
   1  18  -1      213.74      220.29     10.60 o 
  -7  19  -1       54.34      101.93     39.42 o 
  -6  19  -1       80.99       46.22     46.02 o 
  -5  19  -1      432.57      422.26     36.05 o 
  -4  19  -1      150.92      115.50     40.29 o 
  -3  19  -1      942.19      622.31     31.77 o 
  -2  19  -1      170.46      187.71     20.40 o 
  -1  19  -1     1597.46     1681.82     34.68 o 
   0  19  -1     1164.51     1200.49     24.08 o 
   1  19  -1     1803.74     1901.20     22.10 o 
  -7  20  -1      295.10      403.33     43.22 o 
  -6  20  -1      130.29      108.44     48.13 o 
  -5  20  -1      105.56      132.51     31.19 o 
  -4  20  -1      538.07      415.30     36.09 o 
  -3  20  -1      322.28      289.86     28.59 o 
  -2  20  -1      355.52      359.37     23.72 o 
  -1  20  -1       23.41       62.98     22.65 o 
   0  20  -1      393.83      441.07     17.64 o 
   1  20  -1      384.25      378.75     12.74 o 
  -6  21  -1      503.79      580.20     50.94 o 
  -5  21  -1       74.30       72.69     33.68 o 
  -4  21  -1     1026.91      908.16     55.28 o 
  -3  21  -1      382.32      344.53     39.17 o 
  -2  21  -1     2006.35     1964.16     40.84 o 
  -1  21  -1      124.62      121.47     22.65 o 
   0  21  -1     2758.05     2878.21     35.74 o 
   1  21  -1      116.42      115.09      9.80 o 
  -6  22  -1      144.25      147.52     39.91 o 
  -5  22  -1      346.87      372.00     37.25 o 
  -4  22  -1      140.22      114.80     41.81 o 
  -3  22  -1      576.56      697.44     35.85 o 
  -2  22  -1      312.64      326.81     24.64 o 
  -1  22  -1      977.63     1046.50     32.32 o 
   0  22  -1        1.38       34.77     13.57 o 
  -6  23  -1       54.09       50.40     34.03 o 
  -5  23  -1      691.11      652.32     41.19 o 
  -4  23  -1      284.85      311.90     34.49 o 
  -3  23  -1     1571.64     1760.22     47.29 o 
  -2  23  -1      349.88      340.13     23.35 o 
  -1  23  -1     1289.40     1270.51     33.68 o 
   0  23  -1        0.52       11.08     13.90 o 
  -6  24  -1      284.18      380.29     51.47 o 
  -5  24  -1       94.96       76.99     30.13 o 
  -4  24  -1      653.99      683.96     41.97 o 
  -3  24  -1      396.09      448.86     32.41 o 
  -2  24  -1      460.49      489.29     27.09 o 
  -1  24  -1      251.69      270.26     26.30 o 
  -5  25  -1      112.09      111.49     34.59 o 
  -4  25  -1      215.19      336.32     35.96 o 
  -3  25  -1       40.98       35.39     24.00 o 
  -2  25  -1      638.32      652.56     28.66 o 
  -5  26  -1       71.94       62.66     30.61 o 
  -4  26  -1      110.96      160.05     32.90 o 
  -3  26  -1      107.95       97.46     26.66 o 
  -2  26  -1      131.03      121.34     20.93 o 
  -5  27  -1       92.48       60.08     31.40 o 
  -4  27  -1       88.35      117.92     29.83 o 
  -3  27  -1      352.09      303.35     42.16 o 
  -4  28  -1       44.00       53.55     38.76 o 
  -6 -12   0       66.13       68.18     23.22 o 
  -5 -12   0     1416.54     1477.99     28.35 o 
  -6 -11   0      609.41      637.90     28.38 o 
  -5 -11   0        5.51       16.00     15.46 o 
  -4 -11   0     1202.06     1086.04     22.93 o 
  -7 -10   0       61.89       92.97     21.05 o 
  -6 -10   0      905.98      956.14     32.41 o 
  -5 -10   0       50.86       73.80     16.01 o 
  -4 -10   0     2301.64     2224.41     29.55 o 
  -7  -9   0      965.56     1041.44     34.17 o 
  -6  -9   0       37.31       52.19     24.46 o 
  -5  -9   0     1734.16     1811.42     31.67 o 
  -4  -9   0      198.83      195.02     18.27 o 
  -3  -9   0     4669.01     4630.93     36.35 o 
  -8  -8   0      107.84      121.06     25.76 o 
  -7  -8   0        0.53       -1.10     19.75 o 
  -6  -8   0     1518.46     1564.01     38.58 o 
  -5  -8   0       52.44       49.49     16.24 o 
  -4  -8   0      924.41      866.67     20.98 o 
  -3  -8   0     2069.35     1821.86     24.56 o 
  -8  -7   0      365.66      342.65     40.75 o 
  -7  -7   0       15.94       17.02     20.79 o 
  -6  -7   0     1670.31     1592.80     38.13 o 
  -5  -7   0      121.57      135.05     16.96 o 
  -4  -7   0     1195.13     1001.08     26.85 o 
  -3  -7   0      293.23      257.15     16.88 o 
  -2  -7   0     3240.32     3513.04     24.73 o 
  -8  -6   0      135.55      130.90     37.79 o 
  -7  -6   0       79.83       56.04     22.83 o 
  -6  -6   0      499.23      485.28     30.37 o 
  -5  -6   0     1001.49     1034.38     26.99 o 
  -4  -6   0      407.51      338.66     19.17 o 
  -3  -6   0     5571.23     4837.04     36.96 o 
  -2  -6   0     1141.16     1192.41     15.65 o 
  -9  -5   0      303.56      326.39     32.07 o 
  -8  -5   0      104.56       77.03     38.62 o 
  -7  -5   0      203.48      225.00     25.59 o 
  -6  -5   0      179.63      156.53     28.45 o 
  -5  -5   0      409.94      440.54     21.77 o 
  -4  -5   0       39.56       57.20     17.30 o 
  -3  -5   0      728.88      669.30     19.54 o 
  -2  -5   0       12.42       11.59     11.76 o 
  -9  -4   0       32.76       11.97     31.65 o 
  -8  -4   0        8.07       -4.41     47.34 o 
  -7  -4   0      130.47      159.57     25.58 o 
  -6  -4   0     1137.48     1079.77     38.17 o 
  -5  -4   0       30.56       30.93     17.27 o 
  -4  -4   0      690.36      645.84     23.72 o 
  -3  -4   0      216.16      255.88     16.00 o 
  -2  -4   0      576.83      498.50     14.17 o 
  -9  -3   0      208.95      145.89     35.80 o 
  -8  -3   0      142.85      170.32     30.49 o 
  -7  -3   0       19.39       15.30     24.12 o 
  -6  -3   0      835.78      869.60     39.72 o 
  -5  -3   0      216.97      257.35     20.93 o 
  -4  -3   0      906.09     1018.82     28.18 o 
  -3  -3   0     2057.86     2149.43     30.01 o 
  -2  -3   0     1828.90     1744.29     23.86 o 
  -9  -2   0      245.14      220.52     34.18 o 
  -8  -2   0       33.64       23.52     35.27 o 
  -7  -2   0      377.01      368.84     30.56 o 
  -6  -2   0      183.59      251.41     31.38 o 
  -5  -2   0     1786.42     1856.72     36.82 o 
  -4  -2   0      106.37      141.75     20.46 o 
  -3  -2   0    14963.68    15826.42     71.54 o 
  -2  -2   0     2770.17     2841.97     29.02 o 
  -9  -1   0     1152.98     1059.84     48.02 o 
  -8  -1   0       63.58       47.03     43.81 o 
  -7  -1   0      960.82      922.05     38.04 o 
  -6  -1   0       89.83      175.32     31.51 o 
  -5  -1   0     1657.15     1686.44     35.48 o 
  -4  -1   0      532.74      495.17     31.28 o 
  -3  -1   0     7567.92     7942.69     54.29 o 
  -2  -1   0     1064.64     1237.54     22.69 o 
  -8   0   0     1077.05      889.91     44.99 o 
  -6   0   0     8017.79     8419.58     83.92 o 
  -4   0   0    28095.25    26889.14    118.32 o 
  -2   0   0   192069.97   177793.08    787.47 o 
  -9   1   0     1152.98     1070.46     49.71 o 
  -8   1   0       63.58       51.54     45.60 o 
  -7   1   0      960.82      972.10     39.29 o 
  -6   1   0       89.83      188.68     38.13 o 
  -5   1   0     1657.15     1621.91     37.55 o 
  -4   1   0      532.74     1354.12     36.78 o 
  -3   1   0     4522.52     4591.87     43.31 o 
  -2   1   0     1064.64     1067.79     22.71 o 
  -9   2   0      245.14      296.13     39.79 o 
  -8   2   0       33.64       47.34     38.06 o 
  -7   2   0      377.01      342.13     30.19 o 
  -6   2   0      183.59      195.03     34.36 o 
  -5   2   0     1786.42     1854.47     38.86 o 
  -4   2   0      106.37      110.93     26.27 o 
  -3   2   0    10768.02    11169.61     65.08 o 
  -2   2   0     2770.17     3058.48     35.27 o 
   3   2   0    10768.02    11508.00     58.81 o 
  -9   3   0      208.95      231.93     40.20 o 
  -8   3   0      142.85      135.80     47.60 o 
  -7   3   0       19.39       19.10     26.05 o 
  -6   3   0      835.78      756.00     45.56 o 
  -5   3   0      216.97      232.82     23.92 o 
  -4   3   0      906.09      854.93     33.59 o 
  -3   3   0      715.04      823.82     24.40 o 
  -2   3   0     1828.90     1933.45     31.64 o 
   3   3   0      715.04      843.17     17.92 o 
   4   3   0      906.09      959.75     25.35 o 
  -9   4   0       32.76       51.96     36.83 o 
  -8   4   0        8.07        8.54     32.58 o 
  -7   4   0      130.47      111.47     30.75 o 
  -6   4   0     1137.48     1202.83     49.07 o 
  -5   4   0       30.56       21.95     21.38 o 
  -4   4   0      690.36      623.15     31.21 o 
  -3   4   0      216.16      277.23     25.43 o 
  -2   4   0      576.83      454.24     23.95 o 
   2   4   0      576.83      495.87     13.83 o 
   3   4   0      216.16      285.23     16.27 o 
   4   4   0      690.36      665.53     23.20 o 
  -9   5   0      303.56      331.15     40.24 o 
  -8   5   0      104.56       67.30     45.63 o 
  -7   5   0      203.48      175.27     31.54 o 
  -6   5   0      179.63      200.17     39.18 o 
  -5   5   0      409.94      384.08     25.57 o 
  -4   5   0       39.56       41.21     26.95 o 
  -3   5   0      588.74      663.61     24.56 o 
  -2   5   0       12.42        5.06     24.17 o 
  -1   5   0        0.15        2.69     12.20 o 
   1   5   0        0.15       10.57      5.08 o 
   2   5   0       12.42       12.73      9.68 o 
   3   5   0      728.88      689.97     18.91 o 
   4   5   0       39.56       55.76     16.40 o 
  -9   6   0       57.96       91.08     36.35 o 
  -8   6   0      135.55       93.53     47.99 o 
  -7   6   0       79.83       95.23     27.22 o 
  -6   6   0      499.23      489.70     43.03 o 
  -5   6   0     1001.49     1012.15     32.89 o 
  -4   6   0      407.51      344.46     30.25 o 
  -3   6   0     5571.23     5450.48     53.88 o 
  -2   6   0     1141.16      818.10     32.94 o 
  -1   6   0     5915.98     5967.83     37.84 o 
   1   6   0     5915.97     5892.51     91.47 o 
   2   6   0     1141.16      913.73     16.26 o 
   3   6   0     5571.23     5725.24     38.81 o 
   4   6   0      407.51      408.81     19.09 o 
  -9   7   0       53.58       56.29     37.53 o 
  -8   7   0      365.66      444.94     42.95 o 
  -7   7   0       15.94       21.37     27.22 o 
  -6   7   0     1670.31     1552.98     47.22 o 
  -5   7   0      121.57       99.17     24.13 o 
  -4   7   0     1195.13      999.42     38.19 o 
  -3   7   0      293.17      285.70     21.39 o 
  -2   7   0     3240.32     3278.71     39.88 o 
  -1   7   0      666.00      695.48     17.05 o 
   1   7   0      666.00      682.80     10.31 o 
   2   7   0     3240.32     2914.19     21.51 o 
   3   7   0      293.23      295.50     13.94 o 
   4   7   0     1195.13     1219.84     24.89 o 
  -9   8   0      145.53      228.44     43.30 o 
  -8   8   0      107.84      124.24     47.94 o 
  -7   8   0        0.53        5.30     30.73 o 
  -6   8   0     1518.45     1572.82     52.56 o 
  -5   8   0       52.44       35.42     23.64 o 
  -4   8   0      924.41     1048.63     38.06 o 
  -3   8   0     2069.35     2043.13     38.55 o 
  -2   8   0      728.04      728.93     21.88 o 
  -1   8   0     2083.77     1970.31     24.85 o 
   0   8   0     6467.22     7022.89     34.35 o 
   2   8   0      728.04      702.28     11.50 o 
   3   8   0     2069.35     2021.88     24.34 o 
   4   8   0      924.41      918.31     22.10 o 
  -9   9   0     1035.95     1160.99     54.51 o 
  -8   9   0       19.83       52.09     40.56 o 
  -7   9   0      965.57     1091.08     45.45 o 
  -6   9   0       37.31       10.26     36.37 o 
  -5   9   0     1734.16     1768.95     43.36 o 
  -4   9   0      198.83      153.11     23.08 o 
  -3   9   0     4669.01     4957.71     56.23 o 
  -2   9   0      134.10      160.65     19.18 o 
  -1   9   0      325.95      409.71     15.72 o 
   2   9   0      134.10      113.64      7.39 o 
   3   9   0     4669.01     4895.04     34.61 o 
   4   9   0      198.83      223.92     13.63 o 
  -8  10   0       81.64       90.61     49.81 o 
  -7  10   0       61.89       62.66     33.08 o 
  -6  10   0      905.98      925.69     49.99 o 
  -5  10   0       50.86       47.03     23.74 o 
  -4  10   0     2301.64     1924.75     52.69 o 
  -3  10   0     2676.83     3328.04     50.76 o 
  -2  10   0     9107.13    10861.42     69.23 o 
  -1  10   0       91.13       69.79     11.44 o 
   0  10   0    24069.54    25672.17    285.47 o 
   2  10   0     9107.13     8799.92     34.49 o 
   3  10   0     2676.83     2712.40     26.37 o 
   4  10   0     2301.64     2306.35     29.25 o 
  -8  11   0       58.77       64.85     45.98 o 
  -7  11   0       24.00       20.99     29.69 o 
  -6  11   0      609.41      709.51     47.72 o 
  -5  11   0        5.51       -0.41     24.90 o 
  -4  11   0     1202.06      928.07     43.93 o 
  -3  11   0     1091.68     1354.51     39.07 o 
  -2  11   0     1735.01     1635.39     30.97 o 
  -1  11   0        1.47        6.36     12.10 o 
   2  11   0     1735.01     1492.78     15.05 o 
   3  11   0     1091.69     1188.04     18.69 o 
   4  11   0     1202.06     1178.40     22.02 o 
  -8  12   0       44.47       49.73     40.74 o 
  -7  12   0       89.90       75.15     31.99 o 
  -6  12   0       66.13       21.77     40.01 o 
  -5  12   0     1416.54     1378.17     42.44 o 
  -4  12   0        9.25        4.71     25.04 o 
  -3  12   0     5267.94     5358.14     60.85 o 
  -2  12   0      338.40      280.99     20.02 o 
  -1  12   0     2984.62     2775.25     32.93 o 
   0  12   0     6755.22     6529.08     40.62 o 
   2  12   0      338.40      318.07      9.67 o 
   3  12   0     5267.94     5030.19     32.30 o 
   4  12   0        9.25       21.79     12.84 o 
  -8  13   0      248.83      258.35     60.72 o 
  -7  13   0      155.39      172.05     33.25 o 
  -6  13   0      377.33      297.60     36.65 o 
  -5  13   0       93.49      117.34     27.98 o 
  -4  13   0     1471.31     1134.86     38.11 o 
  -3  13   0     1721.24     1561.69     39.14 o 
  -2  13   0     2848.12     2717.39     39.71 o 
  -1  13   0        0.70       -2.34     12.37 o 
   1  13   0        0.70        7.41      7.83 o 
   2  13   0     2848.12     2445.69     21.88 o 
   3  13   0      266.85      301.23      9.69 o 
   4  13   0      638.21      628.10     14.35 o 
  -8  14   0      110.55       98.85     56.08 o 
  -7  14   0       64.07       67.17     35.97 o 
  -6  14   0     1062.58      935.90     52.03 o 
  -5  14   0       93.01       75.55     27.41 o 
  -4  14   0     1389.85      922.12     35.70 o 
  -3  14   0      546.60      384.56     28.41 o 
  -2  14   0     3169.66     2986.37     41.93 o 
  -1  14   0        2.77       -1.46     12.47 o 
   0  14   0     9984.93     9950.74     54.44 o 
   1  14   0        2.77        3.07      7.94 o 
   2  14   0     3169.67     3369.12     23.02 o 
   3  14   0      413.12      375.57      9.30 o 
   4  14   0      922.85      900.12     15.51 o 
  -8  15   0       10.79       -5.01     83.66 o 
  -7  15   0      834.99      909.80     48.23 o 
  -6  15   0       77.90       73.17     34.51 o 
  -5  15   0      675.69      627.77     35.84 o 
  -4  15   0     1029.24     1090.46     42.57 o 
  -3  15   0      234.00      287.87     29.74 o 
  -2  15   0      219.16      186.43     18.11 o 
  -1  15   0       65.16       70.45     15.11 o 
   1  15   0       65.16       58.52      9.30 o 
   2  15   0      219.16      244.18      8.97 o 
   3  15   0      154.24      140.45      6.46 o 
  -7  16   0       62.37       81.53     36.50 o 
  -6  16   0       71.33       99.16     43.68 o 
  -5  16   0      297.45      248.48     30.55 o 
  -4  16   0       51.30       50.73     29.08 o 
  -3  16   0     2267.72     1639.28     40.41 o 
  -2  16   0      114.77       84.23     18.93 o 
  -1  16   0      868.55      899.19     27.85 o 
   0  16   0      289.63      332.08     15.71 o 
   1  16   0      374.51      447.35     13.58 o 
   2  16   0      114.77      116.14      9.01 o 
   2  16   0      114.77      107.01      7.82 o 
   3  16   0      826.09      738.87     10.00 o 
  -7  17   0       27.86       71.41     32.99 o 
  -6  17   0      763.49      860.85     52.82 o 
  -5  17   0       92.97       89.69     27.38 o 
  -4  17   0     1373.89      882.96     51.25 o 
  -3  17   0      686.33      754.96     34.49 o 
  -2  17   0     2378.77     2237.59     40.13 o 
  -1  17   0       25.17       28.47     14.89 o 
   1  17   0       25.17       25.47      9.74 o 
   2  17   0     2378.77     2314.93     20.25 o 
   2  17   0     2378.77     2130.84     18.70 o 
   3  17   0      407.58      329.25      5.96 o 
   3  17   0      407.58      299.92      5.91 o 
  -7  18   0       31.98       76.07     35.47 o 
  -6  18   0      380.41      346.66     49.98 o 
  -5  18   0       80.79       52.49     29.41 o 
  -4  18   0      243.29      271.20     31.77 o 
  -3  18   0      171.41      182.00     26.77 o 
  -2  18   0      728.24      682.41     26.89 o 
  -1  18   0       39.36       44.89     14.68 o 
   0  18   0     3647.44     3679.56     38.15 o 
   1  18   0       39.36       45.12     10.10 o 
   2  18   0      728.23      712.76     12.74 o 
   2  18   0      728.23      758.82     12.81 o 
  -7  19   0      470.27      583.78     46.69 o 
  -6  19   0       35.96       75.14     41.93 o 
  -5  19   0      607.96      577.05     36.05 o 
  -4  19   0      224.72      270.99     33.58 o 
  -3  19   0      596.61      391.22     42.16 o 
  -2  19   0       46.12       60.53     18.59 o 
  -1  19   0     1361.24     1524.81     34.45 o 
   1  19   0      251.58      314.93     13.66 o 
   2  19   0       46.12       48.90      7.55 o 
  -7  20   0      172.95      201.21     37.40 o 
  -6  20   0      115.77      107.39     36.30 o 
  -5  20   0      681.65      685.93     38.87 o 
  -4  20   0      279.35      239.89     41.94 o 
  -3  20   0     2374.27     1390.50     65.11 o 
  -2  20   0      632.57      686.58     27.11 o 
  -1  20   0     2608.03     2488.64     41.72 o 
   0  20   0      549.46      617.04     20.41 o 
   1  20   0     2371.65     2277.75     27.03 o 
   2  20   0      632.57      578.71     11.28 o 
  -6  21   0      848.86      822.75     61.52 o 
  -5  21   0       35.36       31.17     28.57 o 
  -4  21   0     1225.42     1047.94     54.90 o 
  -3  21   0      107.04       82.48     25.25 o 
  -2  21   0      812.58      816.68     30.76 o 
  -1  21   0       71.81      116.12     23.83 o 
   1  21   0        0.19       47.32     11.05 o 
  -6  22   0      366.65      331.30     44.74 o 
  -5  22   0     1235.10     1165.54     46.05 o 
  -4  22   0      264.12      222.08     43.31 o 
  -3  22   0     1304.34      896.20     52.41 o 
  -2  22   0      196.22      175.34     21.72 o 
  -1  22   0     1499.53     1391.77     34.74 o 
   0  22   0     1081.62     1136.91     26.40 o 
   1  22   0     1438.30     1407.55     22.94 o 
  -6  23   0        1.97       19.24     36.26 o 
  -5  23   0      759.08      787.83     43.15 o 
  -4  23   0       56.26       48.26     41.33 o 
  -3  23   0      835.68      640.77     46.29 o 
  -2  23   0       76.66       75.14     20.72 o 
  -1  23   0     1041.02     1103.72     34.17 o 
  -6  24   0      485.51      590.41     52.64 o 
  -5  24   0      298.66      341.42     36.86 o 
  -4  24   0      792.40      858.01     42.79 o 
  -3  24   0     1015.41      776.57     49.65 o 
  -2  24   0     1539.40     1592.73     38.38 o 
  -1  24   0      493.80      513.87     26.71 o 
  -6  25   0      320.38      215.65     53.50 o 
  -5  25   0       67.85       60.87     32.16 o 
  -4  25   0      585.35      623.33     40.56 o 
  -3  25   0       10.13       24.65     26.87 o 
  -2  25   0      671.75      718.63     30.64 o 
  -1  25   0      224.23      237.67     25.38 o 
  -5  26   0      576.69      590.42     40.62 o 
  -4  26   0      207.73      210.01     33.52 o 
  -3  26   0      613.68      539.61     50.26 o 
  -2  26   0      250.20      247.78     24.53 o 
  -5  27   0       60.56       64.94     31.70 o 
  -4  27   0      250.21      204.19     31.29 o 
  -3  27   0      116.48       78.54     34.73 o 
  -5  28   0       11.17       12.33     30.46 o 
  -4  28   0       61.40       65.60     39.63 o 
  -6 -12   1      238.70      239.92     23.50 o 
  -5 -12   1     1156.31     1164.44     24.39 o 
  -6 -11   1     1592.58     1567.68     33.32 o 
  -5 -11   1      871.36      951.31     22.89 o 
  -4 -11   1     1040.44     1016.00     20.21 o 
  -7 -10   1      124.85      162.89     21.21 o 
  -6 -10   1     2957.23     3003.23     47.16 o 
  -5 -10   1      527.03      573.32     19.84 o 
  -4 -10   1     5570.95     5100.33     38.99 o 
   1 -10   1      354.07      341.74     14.42 o 
  -7  -9   1      114.80      121.19     20.08 o 
  -6  -9   1       18.11       17.94     21.44 o 
  -5  -9   1     1011.78     1051.16     24.21 o 
  -4  -9   1        5.31        1.03     15.14 o 
  -3  -9   1     7189.81     6865.80     37.68 o 
   1  -9   1     7165.83     7655.12     46.27 o 
  -7  -8   1      478.09      490.78     26.88 o 
  -6  -8   1      924.36      835.61     29.17 o 
  -5  -8   1     1023.88      990.75     23.65 o 
  -4  -8   1       43.60       21.26     13.29 o 
  -3  -8   1     2968.36     2675.11     24.92 o 
  -8  -7   1      236.11      241.25     30.32 o 
  -7  -7   1       34.92       25.75     20.23 o 
  -6  -7   1     1523.47     1445.05     37.86 o 
  -5  -7   1       72.01       73.07     14.71 o 
  -4  -7   1     2387.12     1977.29     28.87 o 
  -3  -7   1      217.25      190.70     12.40 o 
  -2  -7   1     4457.94     4707.77     21.89 o 
  -8  -6   1      204.31      159.84     37.78 o 
  -7  -6   1      637.58      682.27     30.50 o 
  -6  -6   1      556.19      502.68     25.06 o 
  -5  -6   1      415.32      400.95     19.50 o 
  -4  -6   1      770.28      684.95     20.81 o 
  -3  -6   1     2665.43     2387.48     26.06 o 
  -2  -6   1      748.57      590.19     13.59 o 
  -8  -5   1       46.86       61.00     37.41 o 
  -7  -5   1       86.46      105.69     23.56 o 
  -6  -5   1      224.14      219.00     23.97 o 
  -5  -5   1      560.79      540.19     21.74 o 
  -4  -5   1      252.81      214.75     17.46 o 
  -3  -5   1     6114.82     5974.72     39.62 o 
  -2  -5   1       20.16       18.13      9.90 o 
  -9  -4   1      165.04      142.23     30.07 o 
  -8  -4   1      257.07      199.85     41.42 o 
  -7  -4   1       56.15       59.71     22.16 o 
  -6  -4   1     1908.59     1843.80     40.85 o 
  -5  -4   1        2.42        1.88     15.93 o 
  -4  -4   1      934.19      971.60     25.69 o 
  -3  -4   1       73.19       70.15     15.43 o 
  -2  -4   1      651.43      567.22     13.97 o 
  -9  -3   1       39.93       14.67     32.72 o 
  -8  -3   1      212.85      132.84     41.02 o 
  -7  -3   1        5.53        5.00     23.05 o 
  -6  -3   1     2829.67     3011.54     51.12 o 
  -5  -3   1       82.11       83.81     17.54 o 
  -4  -3   1     3665.30     3737.68     42.33 o 
  -3  -3   1      410.44      502.46     20.75 o 
  -2  -3   1     2905.60     2969.80     24.08 o 
  -9  -2   1      787.04      736.64     42.20 o 
  -8  -2   1      482.86      337.25     46.63 o 
  -7  -2   1      605.91      640.82     33.22 o 
  -6  -2   1     1220.93     1234.97     42.71 o 
  -5  -2   1     1043.85     1112.71     30.08 o 
  -4  -2   1     3825.91     4148.00     45.76 o 
  -3  -2   1      379.35      395.77     21.92 o 
  -2  -2   1     4451.37     4430.04     32.18 o 
  -9  -1   1      127.69      130.25     34.19 o 
  -8  -1   1      259.55      252.27     39.78 o 
  -7  -1   1      181.82      148.48     24.99 o 
  -6  -1   1     1678.01     1801.93     47.29 o 
  -5  -1   1     1551.55     1508.02     33.71 o 
  -4  -1   1     1548.07     1655.38     35.73 o 
  -3  -1   1     8959.72     8914.21     53.32 o 
  -2  -1   1     1610.11     1689.19     21.58 o 
  -8   0   1     2135.09     1641.41     67.58 o 
  -6   0   1     8552.36     8145.96     85.33 o 
  -4   0   1    20873.20    20735.37     98.43 o 
  -2   0   1   129030.63   139695.33    668.27 o 
  -9   1   1      127.69      100.15     36.35 o 
  -8   1   1      259.55      254.77     41.32 o 
  -7   1   1      181.82      210.68     29.72 o 
  -6   1   1     1678.01     1896.59     49.18 o 
  -5   1   1     1551.55     1504.47     35.26 o 
  -4   1   1     1548.07     1818.97     37.88 o 
  -3   1   1    14471.77    14806.00     73.21 o 
  -2   1   1     1655.69     1701.94     28.21 o 
  -9   2   1      787.04      803.88     45.96 o 
  -8   2   1      482.86      367.98     51.07 o 
  -7   2   1      605.91      682.67     36.13 o 
  -6   2   1     1220.93     1151.81     47.85 o 
  -5   2   1     1043.85      973.39     32.33 o 
  -4   2   1     3825.91     3894.39     50.44 o 
  -3   2   1      379.35      361.56     26.40 o 
  -2   2   1     4451.38     3965.15     40.71 o 
   3   2   1     5173.49     5363.06     44.33 o 
  -9   3   1       39.93       72.77     36.06 o 
  -8   3   1      212.85      125.09     47.50 o 
  -7   3   1        5.53       19.46     24.90 o 
  -6   3   1     2829.67     2977.21     60.14 o 
  -5   3   1       82.11       76.12     21.66 o 
  -4   3   1     3665.30     3534.07     48.25 o 
  -3   3   1      410.44      410.61     25.99 o 
  -2   3   1     2905.59     3655.91     39.10 o 
   3   3   1     2138.09     2220.61     30.54 o 
  -9   4   1      165.04      207.44     37.71 o 
  -8   4   1      257.07      186.43     49.22 o 
  -7   4   1       56.15       53.76     25.50 o 
  -6   4   1     1908.60     1964.04     53.85 o 
  -5   4   1        2.42       32.04     20.17 o 
  -4   4   1      934.19      880.28     33.34 o 
  -3   4   1       73.19       48.93     21.72 o 
  -2   4   1      651.43      657.61     25.75 o 
   2   4   1      866.94      861.25     18.11 o 
   3   4   1     2127.91     2336.62     30.15 o 
  -9   5   1      203.15      182.75     38.09 o 
  -8   5   1       46.86       45.26     45.39 o 
  -7   5   1       86.46       69.72     27.19 o 
  -6   5   1      224.14      249.05     38.71 o 
  -5   5   1      560.79      541.52     27.39 o 
  -4   5   1      252.81      198.74     25.86 o 
  -3   5   1     6114.82     5972.96     53.86 o 
  -2   5   1       20.16        2.80     15.93 o 
  -1   5   1      197.68      182.39     13.93 o 
   2   5   1     1819.65     2180.46     22.96 o 
   3   5   1     2508.95     2417.85     29.94 o 
   4   5   1      557.13      615.97     21.77 o 
  -9   6   1      388.18      406.98     41.45 o 
  -8   6   1      204.31      166.34     48.64 o 
  -7   6   1      637.59      652.23     37.62 o 
  -6   6   1      556.19      486.72     34.20 o 
  -5   6   1      415.32      401.91     26.86 o 
  -4   6   1      770.28      638.05     30.43 o 
  -3   6   1     2665.43     2569.38     40.40 o 
  -2   6   1      748.57      925.97     27.30 o 
  -1   6   1      889.49      822.80     18.63 o 
   1   6   1     3262.90     3121.99     24.91 o 
   2   6   1     1112.39     1086.54     17.42 o 
   3   6   1     3588.27     3581.44     34.90 o 
   4   6   1      559.95      633.88     22.34 o 
  -9   7   1        2.32       19.42     37.25 o 
  -8   7   1      236.11      235.46     51.46 o 
  -7   7   1       34.92       50.77     30.52 o 
  -6   7   1     1523.46     1431.11     50.27 o 
  -5   7   1       72.01       72.03     23.30 o 
  -4   7   1     2387.12     2541.73     46.22 o 
  -3   7   1      134.50      143.78     19.29 o 
  -2   7   1     4457.94     3775.11     52.51 o 
  -1   7   1      889.33      919.05     19.26 o 
   1   7   1     1232.14     1234.55     18.17 o 
   2   7   1     2810.01     3058.22     25.33 o 
   3   7   1      218.42      229.03     14.01 o 
   4   7   1     1129.34     1161.95     26.03 o 
  -9   8   1      482.18      470.65     42.71 o 
  -8   8   1      267.28      224.20     37.70 o 
  -7   8   1      478.09      431.38     34.90 o 
  -6   8   1      924.37      953.36     49.30 o 
  -5   8   1     1023.88     1013.77     34.70 o 
  -4   8   1       43.60       26.10     21.44 o 
  -3   8   1     2968.36     2883.39     43.84 o 
  -2   8   1      452.54      569.18     24.44 o 
  -1   8   1      831.45      823.39     18.66 o 
   2   8   1      258.92      173.30     14.24 o 
   3   8   1      246.23      229.51     13.99 o 
   4   8   1      453.25      432.02     19.22 o 
  -9   9   1      235.02      300.62     43.73 o 
  -8   9   1       18.73       78.18     40.18 o 
  -7   9   1      114.80      116.95     33.84 o 
  -6   9   1       18.11       15.61     35.33 o 
  -5   9   1     1011.78      938.14     36.07 o 
  -4   9   1        5.31       13.17     25.88 o 
  -3   9   1     7189.81     7572.48     65.58 o 
  -2   9   1       96.21      103.83     17.93 o 
  -1   9   1     3970.77     4122.99     35.64 o 
   2   9   1      247.88      198.67     14.05 o 
   3   9   1    10378.25    10365.14     52.83 o 
   4   9   1        3.78        2.65     15.23 o 
  -8  10   1     1119.79      790.06     68.78 o 
  -7  10   1      124.85      122.68     31.38 o 
  -6  10   1     2957.24     2524.69     67.98 o 
  -5  10   1      527.03      547.33     31.43 o 
  -4  10   1     5570.96     5464.41     64.60 o 
  -3  10   1     1200.67     1518.22     36.66 o 
  -2  10   1     8119.86     6760.51     54.57 o 
  -1  10   1       18.91       46.59     11.96 o 
   2  10   1     2032.37     1921.97     26.88 o 
   3  10   1     1272.55     1307.45     22.63 o 
   4  10   1      592.71      549.07     20.09 o 
  -8  11   1      259.95      292.25     46.08 o 
  -7  11   1       92.35      109.59     33.28 o 
  -6  11   1     1592.58     1445.61     58.51 o 
  -5  11   1      871.36      836.82     36.03 o 
  -4  11   1     1040.44      969.39     37.01 o 
  -3  11   1      125.46      147.24     25.34 o 
  -2  11   1     2464.64     3180.57     42.15 o 
  -1  11   1      526.04      534.76     17.12 o 
   2  11   1     1288.99     1369.31     18.65 o 
   3  11   1      672.83      675.97     18.61 o 
   4  11   1      650.32      667.10     20.52 o 
  -8  12   1        1.33       12.65     50.13 o 
  -7  12   1      922.68      967.76     47.25 o 
  -6  12   1      238.70      298.29     42.43 o 
  -5  12   1     1156.31     1068.83     39.34 o 
  -4  12   1      146.08      132.11     26.89 o 
  -3  12   1      500.81      400.29     27.86 o 
  -2  12   1      327.28      283.43     19.01 o 
  -1  12   1      360.38      426.26     17.11 o 
   2  12   1      535.32      630.64     14.70 o 
   3  12   1     2362.03     2337.67     27.44 o 
   4  12   1      164.66      176.84     15.91 o 
  -8  13   1      237.91      240.52     58.70 o 
  -7  13   1      118.41      122.79     35.94 o 
  -6  13   1      849.90      910.15     46.08 o 
  -5  13   1      326.97      314.03     29.47 o 
  -4  13   1     2119.41     1580.73     41.21 o 
  -3  13   1      548.72      507.51     30.84 o 
  -2  13   1     4440.01     4381.66     48.05 o 
  -1  13   1       79.50       89.64     14.41 o 
   0  13   1     5154.62     4988.31     39.49 o 
   2  13   1     1475.97     1615.79     20.99 o 
   3  13   1     2615.65     2444.53     27.23 o 
   4  13   1      630.82      664.70     19.68 o 
  -8  14   1      564.85      462.64     67.31 o 
  -7  14   1       63.65       87.95     35.10 o 
  -6  14   1     1877.56     2346.99     65.28 o 
  -5  14   1       27.88       24.76     27.28 o 
  -4  14   1     2063.87     2411.16     52.15 o 
  -3  14   1       65.90       51.19     23.87 o 
  -2  14   1     2329.67     2205.78     37.98 o 
  -1  14   1      132.35      116.32     14.36 o 
   0  14   1      462.80      561.23     17.74 o 
   2  14   1     1151.03      909.39     22.42 o 
   3  14   1      699.50      698.71     18.06 o 
   4  14   1      433.46      439.77     17.38 o 
  -8  15   1       26.66       39.48     38.65 o 
  -7  15   1      590.85      672.87     44.75 o 
  -6  15   1     1723.79     1466.09     63.41 o 
  -5  15   1     1330.26     1319.24     43.11 o 
  -4  15   1      246.93      196.55     30.53 o 
  -3  15   1     2301.26     1960.28     42.67 o 
  -2  15   1      183.95      190.93     19.54 o 
  -1  15   1     1118.31     1141.17     29.87 o 
   0  15   1     1027.01      926.94     21.20 o 
   2  15   1      793.07      644.88     20.45 o 
   3  15   1      818.08      800.30     18.40 o 
  -8  16   1      103.09      110.25     57.14 o 
  -7  16   1      934.05     1078.34     50.78 o 
  -6  16   1      185.68      131.06     45.37 o 
  -5  16   1     1448.45     1399.63     44.44 o 
  -4  16   1       48.36       73.02     30.74 o 
  -3  16   1     2284.62     1667.23     52.56 o 
  -2  16   1      134.66      141.23     18.99 o 
  -1  16   1      803.06      758.42     23.91 o 
   0  16   1      208.60      272.82     16.05 o 
   2  16   1      335.12      332.25     12.65 o 
   3  16   1      439.03      439.77     15.29 o 
  -7  17   1       79.55      101.11     33.79 o 
  -6  17   1      501.79      492.08     41.34 o 
  -5  17   1      308.37      352.15     32.94 o 
  -4  17   1     1763.95     1551.23     45.45 o 
  -3  17   1     2287.90     2462.25     50.24 o 
  -2  17   1     3375.47     3247.41     46.08 o 
  -1  17   1      655.49      642.32     27.57 o 
   0  17   1     6735.67     6670.24     51.05 o 
   1  17   1      134.32      124.26     12.14 o 
   2  17   1     2823.00     3315.39     30.45 o 
  -7  18   1       74.43       79.47     34.56 o 
  -6  18   1      277.70      309.85     47.26 o 
  -5  18   1      234.58      240.04     30.51 o 
  -4  18   1      220.19      251.85     35.27 o 
  -3  18   1      887.47     1099.43     39.60 o 
  -2  18   1      501.05      443.87     24.63 o 
  -1  18   1      213.74      202.77     18.40 o 
   0  18   1       89.70      137.93     15.96 o 
   1  18   1      530.93      531.33     16.70 o 
   2  18   1       55.48       46.93     13.30 o 
  -7  19   1       45.22       48.97     36.99 o 
  -6  19   1      426.58      258.21     48.87 o 
  -5  19   1      440.16      415.23     35.08 o 
  -4  19   1      282.75      199.14     29.72 o 
  -3  19   1     1891.31     2031.36     47.62 o 
  -2  19   1       74.45       63.76     17.59 o 
  -1  19   1     1958.51     2074.07     39.66 o 
   0  19   1     1164.51     1186.83     26.32 o 
   1  19   1     1528.37     1568.14     24.97 o 
   2  19   1      170.46      173.96     12.64 o 
  -7  20   1      210.36      210.06     37.52 o 
  -6  20   1       57.07       58.05     46.89 o 
  -5  20   1      232.93      231.99     31.03 o 
  -4  20   1      151.30      155.99     29.68 o 
  -3  20   1     1106.30     1085.96     39.35 o 
  -2  20   1      404.15      405.54     25.09 o 
  -1  20   1     1843.30     1758.66     38.50 o 
   0  20   1      393.83      376.01     19.66 o 
   1  20   1       22.20       36.40     12.25 o 
   2  20   1      355.52      370.57     14.70 o 
  -7  21   1       66.15       80.44     38.54 o 
  -6  21   1      763.28      758.75     53.51 o 
  -5  21   1       53.39       70.96     30.48 o 
  -4  21   1      803.69      776.05     40.13 o 
  -3  21   1      594.44      536.55     33.66 o 
  -2  21   1     1264.80     1223.43     34.09 o 
  -1  21   1      116.54      129.99     24.29 o 
   0  21   1     2758.05     2776.79     38.35 o 
   1  21   1      124.19      126.35     13.48 o 
  -6  22   1      548.60      429.90     56.57 o 
  -5  22   1      917.12      918.39     44.28 o 
  -4  22   1      214.40      197.89     33.78 o 
  -3  22   1      401.33      420.52     33.80 o 
  -2  22   1      125.29      132.40     21.75 o 
  -1  22   1      984.39      996.48     33.00 o 
   0  22   1        1.38       42.64     15.58 o 
   1  22   1       60.33       76.04     13.36 o 
  -6  23   1       10.07       57.71     43.38 o 
  -5  23   1     1193.03     1178.16     47.63 o 
  -4  23   1      105.17      111.65     30.90 o 
  -3  23   1     2270.25     2516.81     54.84 o 
  -2  23   1      112.36      107.75     22.02 o 
  -1  23   1     1588.64     1624.39     38.99 o 
   0  23   1        0.52        8.17     15.38 o 
  -6  24   1      130.08      141.30     43.84 o 
  -5  24   1      277.82      261.61     33.82 o 
  -4  24   1      254.28      231.92     34.54 o 
  -3  24   1      368.24      351.90     30.60 o 
  -2  24   1      948.13     1024.43     34.45 o 
  -1  24   1      305.07      364.01     28.42 o 
   0  24   1       71.63      113.59     17.20 o 
  -6  25   1      461.52      499.81     49.85 o 
  -5  25   1      112.65      104.08     34.74 o 
  -4  25   1      559.97      464.26     37.23 o 
  -3  25   1       36.59       36.00     35.17 o 
  -2  25   1     1039.30     1039.28     35.03 o 
  -1  25   1      332.94      362.81     27.82 o 
  -5  26   1      105.85       95.44     30.70 o 
  -4  26   1       16.13       13.44     40.29 o 
  -3  26   1      113.20       90.06     35.63 o 
  -2  26   1      190.87      197.93     23.80 o 
  -5  27   1       66.57       73.61     30.71 o 
  -4  27   1      196.95      249.63     35.55 o 
  -3  27   1      184.09      119.76     40.02 o 
  -2  27   1      339.06      420.33     27.47 o 
  -5  28   1       46.55       79.97     31.08 o 
  -4  28   1      487.56      589.89     39.99 o 
  -5 -12   2     1503.50     1467.90     23.31 o 
   1 -12   2     1037.60     1066.75     21.32 o 
  -6 -11   2     2339.42     2269.27     39.42 o 
  -5 -11   2     1369.39     1437.39     23.69 o 
  -4 -11   2     1538.68     1377.69     18.30 o 
   1 -11   2     1134.68     1252.66     22.11 o 
  -6 -10   2     1938.83     1873.90     32.47 o 
  -5 -10   2      755.26      826.78     20.35 o 
  -4 -10   2     1759.44     1440.66     20.29 o 
   1 -10   2     3326.00     3665.73     34.15 o 
  -7  -9   2     1029.84     1163.83     32.88 o 
  -6  -9   2       28.86       19.48     22.05 o 
  -5  -9   2     1149.82     1100.87     23.11 o 
  -4  -9   2      323.08      267.60     16.47 o 
  -3  -9   2     5108.21     5046.80     26.36 o 
   0  -9   2      569.22      620.91     12.70 o 
   1  -9   2     1089.54     1114.09     20.73 o 
  -7  -8   2      178.37      181.08     22.17 o 
  -6  -8   2      645.02      561.77     27.34 o 
  -5  -8   2      924.63      884.19     22.16 o 
  -4  -8   2      713.69      592.58     17.14 o 
  -3  -8   2     2421.42     1950.31     18.33 o 
   0  -8   2    10627.07    10566.90     40.07 o 
   1  -8   2     1309.90     1301.23     20.89 o 
  -8  -7   2      548.57      398.45     41.86 o 
  -7  -7   2       12.21        6.78     19.61 o 
  -6  -7   2     1819.40     1675.33     37.08 o 
  -5  -7   2       64.01       60.52     14.88 o 
  -4  -7   2      866.56      702.41     18.35 o 
  -3  -7   2      180.46      151.51     11.89 o 
   0  -7   2        3.24       -0.67      7.34 o 
  -8  -6   2      188.00      184.73     37.56 o 
  -7  -6   2       66.71       65.45     21.45 o 
  -6  -6   2      387.14      391.40     28.04 o 
  -5  -6   2      264.91      251.75     17.43 o 
  -4  -6   2      475.60      424.87     17.75 o 
  -3  -6   2     4615.47     4483.34     31.53 o 
  -2  -6   2     1475.07     1332.24     11.52 o 
   0  -6   2     4055.16     3986.94     23.09 o 
  -8  -5   2       70.97       60.64     29.34 o 
  -7  -5   2      303.04      282.88     25.03 o 
  -6  -5   2      163.68      184.55     26.91 o 
  -5  -5   2      432.66      419.72     19.99 o 
  -4  -5   2       53.65       63.33     15.54 o 
  -3  -5   2      590.00      502.75     16.67 o 
  -2  -5   2     1266.02     1232.63     13.33 o 
  -9  -4   2       46.32       28.39     30.01 o 
  -8  -4   2      145.76      119.80     39.90 o 
  -7  -4   2        0.09        9.90     20.96 o 
  -6  -4   2     1343.65     1449.89     39.23 o 
  -5  -4   2        2.68        7.96     14.93 o 
  -4  -4   2      828.66      688.86     21.39 o 
  -3  -4   2      150.51      207.99     15.83 o 
  -2  -4   2     1014.60      935.04     14.63 o 
  -9  -3   2       81.47       62.89     29.42 o 
  -8  -3   2      723.96      700.62     48.65 o 
  -7  -3   2       26.16       37.13     20.88 o 
  -6  -3   2     3360.37     3453.25     53.74 o 
  -5  -3   2      104.36      103.78     17.07 o 
  -4  -3   2     1388.55     1350.10     25.50 o 
  -3  -3   2     2622.62     2617.67     30.04 o 
  -2  -3   2     1782.14     1664.92     19.53 o 
  -9  -2   2      652.18      645.35     41.92 o 
  -8  -2   2      132.05      135.23     29.56 o 
  -7  -2   2      933.81      863.32     33.17 o 
  -6  -2   2      764.09      868.06     34.33 o 
  -5  -2   2     1572.80     1546.33     32.09 o 
  -4  -2   2      161.38      153.32     19.38 o 
  -3  -2   2    13444.50    14724.50     65.32 o 
  -2  -2   2     4141.39     4291.59     30.28 o 
  -9  -1   2      636.80      662.40     42.50 o 
  -8  -1   2      613.66      487.12     49.58 o 
  -7  -1   2      750.59      762.94     34.25 o 
  -6  -1   2     2078.61     2023.62     47.74 o 
  -5  -1   2     1650.43     1640.55     34.11 o 
  -4  -1   2      855.92      873.41     29.51 o 
  -3  -1   2     4950.23     5309.74     41.60 o 
  -2  -1   2     1464.91     1349.05     22.39 o 
 -10   0   2      421.46      371.33     41.33 o 
  -8   0   2      682.25      847.62     46.93 o 
  -6   0   2     5289.74     5366.71     71.98 o 
  -4   0   2    17287.02    17064.13     93.85 o 
  -2   0   2     6191.09     5953.40     40.31 o 
  -9   1   2      636.81      604.63     43.67 o 
  -8   1   2      613.66      538.64     54.10 o 
  -7   1   2      750.59      785.66     35.59 o 
  -6   1   2     2078.61     1955.44     47.60 o 
  -5   1   2     1650.43     1625.52     35.25 o 
  -3   1   2     7732.50     8242.65     55.27 o 
  -2   1   2     1464.91     1393.68     25.54 o 
  -9   2   2      652.18      684.24     45.01 o 
  -8   2   2      132.05      157.86     44.76 o 
  -7   2   2      933.81      904.50     39.00 o 
  -6   2   2      764.09      765.32     42.96 o 
  -5   2   2     1572.80     1553.38     36.27 o 
  -4   2   2      161.38      145.90     26.66 o 
  -3   2   2     6819.95     6913.74     50.99 o 
  -2   2   2     4141.39     5168.62     40.92 o 
  -9   3   2       81.47       86.41     33.83 o 
  -8   3   2      723.95      664.79     56.12 o 
  -7   3   2       26.16       26.60     27.61 o 
  -6   3   2     3360.37     3368.48     60.27 o 
  -5   3   2      104.36       71.54     21.50 o 
  -4   3   2     1388.56     1180.37     36.79 o 
  -3   3   2     2622.62     2594.08     37.45 o 
  -2   3   2     1782.15     1555.35     29.96 o 
   3   3   2      127.25      136.29     18.61 o 
  -9   4   2       46.32       51.71     34.00 o 
  -8   4   2      145.76      222.46     37.48 o 
  -7   4   2        0.09        7.17     27.62 o 
  -6   4   2     1343.64     1325.32     44.97 o 
  -5   4   2        2.68       -3.30     19.48 o 
  -4   4   2      828.66      684.96     28.64 o 
  -3   4   2      150.51      199.65     23.24 o 
  -2   4   2     1014.60     1232.55     27.93 o 
   3   4   2     2653.38     2472.38     34.17 o 
  -9   5   2      387.29      442.97     40.93 o 
  -8   5   2       70.97       67.84     36.12 o 
  -7   5   2      303.04      275.07     32.74 o 
  -6   5   2      163.68      156.08     32.59 o 
  -5   5   2      432.66      383.96     26.17 o 
  -4   5   2       53.65       50.96     26.22 o 
  -3   5   2      227.81      337.34     21.06 o 
  -2   5   2     1266.02     1589.91     30.94 o 
   2   5   2      806.37      732.07     16.59 o 
   3   5   2     1240.42     1187.67     24.89 o 
  -9   6   2      526.28      542.10     45.84 o 
  -8   6   2      188.00      174.06     48.47 o 
  -7   6   2       66.71      108.96     28.21 o 
  -6   6   2      387.14      375.99     40.48 o 
  -5   6   2      264.91      271.30     25.20 o 
  -4   6   2      475.60      469.84     30.40 o 
  -3   6   2     4615.47     4482.43     49.18 o 
  -2   6   2     1475.07     1905.96     31.96 o 
   2   6   2      795.09      771.48     17.13 o 
   3   6   2      911.99      882.40     21.96 o 
  -9   7   2        5.83       21.96     36.73 o 
  -8   7   2      548.57      620.55     46.42 o 
  -7   7   2       12.21       -2.06     26.62 o 
  -6   7   2     1819.41     1668.51     49.86 o 
  -5   7   2       64.01      115.90     23.12 o 
  -4   7   2      866.56      891.94     34.43 o 
  -3   7   2      180.46      156.60     25.42 o 
  -2   7   2     1762.69     1054.18     42.62 o 
   1   7   2      104.70      123.54     14.60 o 
   2   7   2      354.01      277.95     13.41 o 
   3   7   2      238.55      239.49     14.39 o 
  -9   8   2      100.30      118.91     37.94 o 
  -8   8   2      161.41      188.20     50.92 o 
  -7   8   2      178.37      228.01     33.56 o 
  -6   8   2      645.02      684.19     43.87 o 
  -5   8   2      924.63      879.93     34.04 o 
  -4   8   2      713.69      620.92     30.13 o 
  -3   8   2     2421.42     2344.58     40.90 o 
  -2   8   2      418.78      374.13     19.96 o 
   1   8   2     1935.67     1828.62     25.61 o 
   2   8   2     1689.69     1792.48     23.01 o 
   3   8   2     1198.24     1109.59     24.92 o 
  -9   9   2      930.12     1036.79     51.56 o 
  -8   9   2       81.12      106.61     40.61 o 
  -7   9   2     1029.84     1023.80     43.00 o 
  -6   9   2       28.86       26.61     37.89 o 
  -5   9   2     1149.82     1175.21     37.93 o 
  -4   9   2      323.09      319.50     32.24 o 
  -3   9   2     5108.21     5605.42     58.96 o 
  -2   9   2      381.94      368.89     19.38 o 
   2   9   2      371.16      412.49     14.54 o 
   3   9   2      964.39      819.64     22.83 o 
  -9  10   2      307.96      353.94     44.37 o 
  -8  10   2      217.88      288.26     40.40 o 
  -7  10   2      602.53      540.42     39.00 o 
  -6  10   2     1938.83     1904.54     55.82 o 
  -5  10   2      755.26      724.72     33.42 o 
  -4  10   2     1759.44     1296.65     46.14 o 
  -3  10   2     3738.11     4670.32     55.68 o 
  -2  10   2     2945.92     2951.62     39.18 o 
   2  10   2     7620.87     8589.62     49.08 o 
   3  10   2     4832.95     4461.59     42.12 o 
   4  10   2     3044.39     2989.65     38.78 o 
  -8  11   2      573.45      543.66     61.02 o 
  -7  11   2     1165.07     1119.44     47.42 o 
  -6  11   2     2339.43     1813.42     62.93 o 
  -5  11   2     1369.39     1359.52     40.38 o 
  -4  11   2     1538.68     1218.45     45.88 o 
  -3  11   2     1765.84     1095.97     41.77 o 
  -2  11   2     1125.90     1177.57     29.29 o 
   2  11   2     1298.11     1248.69     21.11 o 
   3  11   2      231.07      194.26     14.51 o 
   4  11   2      607.93      589.44     21.47 o 
  -8  12   2        5.06       25.63     50.82 o 
  -7  12   2      235.38      200.42     36.22 o 
  -6  12   2      148.02      177.50     41.31 o 
  -5  12   2     1503.50     1372.68     41.57 o 
  -4  12   2       14.15       40.40     23.22 o 
  -3  12   2     6096.19     5972.57     64.41 o 
  -2  12   2      364.75      396.54     22.85 o 
  -1  12   2     3377.61     3384.91     37.48 o 
   2  12   2      133.06      138.03     16.13 o 
   3  12   2     1163.43     1016.10     24.12 o 
   4  12   2       58.20       64.41     16.79 o 
  -8  13   2      517.84      694.85     50.61 o 
  -7  13   2      395.50      461.40     39.02 o 
  -6  13   2     1135.95      919.18     54.12 o 
  -5  13   2      498.09      475.77     32.49 o 
  -4  13   2     1746.81     2044.42     49.84 o 
  -3  13   2     2528.24     1538.17     50.19 o 
  -2  13   2     1024.88      962.39     29.77 o 
  -1  13   2     1536.55     1649.37     27.80 o 
   2  13   2     1494.58     1257.15     28.95 o 
   3  13   2     1405.66     1243.40     24.35 o 
   4  13   2      618.77      628.78     21.66 o 
  -8  14   2      378.39      359.24     62.11 o 
  -7  14   2       43.81       55.62     34.20 o 
  -6  14   2     1353.66     1268.68     54.95 o 
  -5  14   2       23.08       27.90     27.02 o 
  -4  14   2     1326.84     1112.75     38.34 o 
  -3  14   2      471.12      472.41     30.40 o 
  -2  14   2     1845.96     1912.01     36.01 o 
  -1  14   2       51.18       71.70     14.06 o 
   2  14   2      353.16      370.12     15.14 o 
   3  14   2      171.74      166.97     15.02 o 
  -8  15   2      813.13      847.98     52.49 o 
  -7  15   2       38.80       62.59     36.22 o 
  -6  15   2     2671.70     2707.07     60.28 o 
  -5  15   2      826.40      817.21     38.97 o 
  -4  15   2     1576.83     1833.82     46.87 o 
  -3  15   2      224.54      168.41     25.63 o 
  -2  15   2     1285.12     1248.36     31.05 o 
  -1  15   2      738.68      762.52     27.37 o 
   2  15   2      296.77      293.23     14.39 o 
   3  15   2      824.49      755.72     21.34 o 
  -8  16   2      143.02      135.40     58.06 o 
  -7  16   2      360.26      396.86     41.32 o 
  -6  16   2      119.12      133.81     45.93 o 
  -5  16   2     1492.33     1511.18     45.78 o 
  -4  16   2       48.25       54.01     25.79 o 
  -3  16   2     2851.55     1874.22     59.18 o 
  -2  16   2      408.21      357.57     21.94 o 
  -1  16   2     2337.39     2290.15     35.87 o 
   2  16   2     1908.63     1888.59     26.90 o 
   3  16   2     3107.04     2878.02     33.99 o 
  -7  17   2      145.51      162.50     36.19 o 
  -6  17   2      408.52      327.52     42.92 o 
  -5  17   2      283.75      269.59     31.44 o 
  -4  17   2      928.90      692.15     48.43 o 
  -3  17   2      703.85      569.76     39.88 o 
  -2  17   2     1738.99     1802.22     37.65 o 
  -1  17   2      100.89      156.19     23.79 o 
   0  17   2       15.05       14.24     14.30 o 
   2  17   2      159.11      156.80     13.63 o 
  -7  18   2       43.72       72.24     33.28 o 
  -6  18   2      240.12      291.48     44.12 o 
  -5  18   2      155.48      173.21     29.12 o 
  -4  18   2      177.76      178.73     33.43 o 
  -3  18   2      265.07      219.30     36.43 o 
  -2  18   2       72.85       71.43     18.88 o 
  -1  18   2      388.74      381.88     26.98 o 
   0  18   2      319.23      345.48     18.78 o 
   2  18   2      124.50       96.65     17.76 o 
  -7  19   2      245.98      377.70     42.24 o 
  -6  19   2      271.18      226.82     49.20 o 
  -5  19   2      333.01      353.64     34.48 o 
  -4  19   2      352.63      278.52     43.42 o 
  -3  19   2      376.87      462.12     31.20 o 
  -2  19   2      209.23      203.55     20.92 o 
  -1  19   2     1052.57     1070.53     33.42 o 
   0  19   2        9.89        5.70     14.57 o 
   1  19   2      759.29      707.01     20.32 o 
  -7  20   2       12.02       43.28     34.25 o 
  -6  20   2       35.28       57.17     46.71 o 
  -5  20   2      146.00      144.07     30.66 o 
  -4  20   2      196.42      137.70     42.04 o 
  -3  20   2     1465.79     1567.22     42.82 o 
  -2  20   2      393.53      345.47     23.03 o 
  -1  20   2       15.62       24.51     24.20 o 
   0  20   2       14.91       28.79     15.93 o 
   1  20   2      213.82      255.99     21.14 o 
  -7  21   2       22.04       34.64     37.57 o 
  -6  21   2     1084.09      809.42     62.20 o 
  -5  21   2       36.26       29.00     29.13 o 
  -4  21   2     1383.13     1195.43     43.70 o 
  -3  21   2      141.85      102.13     36.20 o 
  -2  21   2     1628.61     1546.04     38.49 o 
  -1  21   2       77.09       92.20     25.31 o 
   0  21   2      820.47      772.82     24.78 o 
   1  21   2      120.06      130.00     21.06 o 
   2  21   2      659.93      707.77     20.03 o 
  -6  22   2      419.42      369.10     54.71 o 
  -5  22   2      713.74      662.34     42.35 o 
  -4  22   2      328.41      301.47     32.89 o 
  -3  22   2     1200.13      910.35     36.65 o 
  -2  22   2      500.50      425.33     25.84 o 
  -1  22   2     1528.15     1434.23     34.64 o 
   0  22   2     1541.99     1553.53     32.74 o 
   1  22   2     1659.62     1636.95     28.95 o 
  -6  23   2        6.31       25.17     36.65 o 
  -5  23   2     1360.01     1347.29     49.39 o 
  -4  23   2       85.11       45.73     42.46 o 
  -3  23   2      950.69      984.09     40.77 o 
  -2  23   2      271.21      279.53     25.03 o 
  -1  23   2      868.95      905.38     35.05 o 
   0  23   2       27.15       51.62     17.84 o 
   1  23   2      917.32      958.68     28.91 o 
  -6  24   2      123.83      153.68     41.38 o 
  -5  24   2      200.64      190.80     35.59 o 
  -4  24   2      610.86      421.52     48.77 o 
  -3  24   2      887.80      901.44     40.92 o 
  -2  24   2      642.91      623.83     28.99 o 
  -1  24   2      294.72      367.51     29.85 o 
   0  24   2      484.00      459.27     23.39 o 
  -5  25   2      118.42       97.62     31.89 o 
  -4  25   2      655.10      594.58     38.84 o 
  -3  25   2       11.19       -5.32     57.97 o 
  -2  25   2      453.39      477.38     28.11 o 
  -1  25   2      296.84      335.90     29.24 o 
  -5  26   2       85.69       84.35     33.68 o 
  -4  26   2      183.42      164.81     36.61 o 
  -3  26   2      380.79      348.35     43.80 o 
  -2  26   2      163.28      200.15     24.32 o 
  -1  26   2       33.24       79.46     26.71 o 
  -5  27   2       50.26       35.01     33.13 o 
  -4  27   2      272.06      277.22     35.85 o 
  -3  27   2      121.75       72.26     24.50 o 
  -2  27   2      338.25      374.37     27.88 o 
  -5  28   2       31.01       45.24     30.08 o 
  -4  28   2       40.10       24.07     45.87 o 
  -3  28   2       61.51       42.32     35.36 o 
  -4  29   2       39.83       58.88     32.19 o 
   1 -14   3       52.11       43.20     11.56 o 
   1 -13   3      589.95      557.09     21.32 o 
  -5 -12   3     1749.00     1786.43     21.40 o 
   0 -12   3        7.96        0.72      8.57 o 
   1 -12   3      130.72      119.38     16.87 o 
  -6 -11   3      438.51      470.09     21.60 o 
  -5 -11   3        3.68        8.92     10.78 o 
  -4 -11   3      913.77      775.78     14.01 o 
   0 -11   3     8859.50     8989.56     43.99 o 
   1 -11   3      518.33      505.44     16.76 o 
  -6 -10   3     1007.74      875.08     25.69 o 
  -5 -10   3       53.13       69.31     11.04 o 
  -4 -10   3      651.40      500.84     12.30 o 
   0 -10   3     1326.11     1216.75     17.65 o 
   1 -10   3      278.42      269.13     13.90 o 
  -7  -9   3      141.07      114.54     18.45 o 
  -6  -9   3       40.18       32.61     18.52 o 
  -5  -9   3     1312.04     1313.76     23.95 o 
  -4  -9   3        3.92        2.77     11.45 o 
  -3  -9   3     7369.63     6348.35     25.12 o 
   0  -9   3      272.25      286.89     10.96 o 
   1  -9   3     2066.15     1814.41     25.13 o 
  -7  -8   3      342.02      307.77     22.08 o 
  -6  -8   3     1746.35     1590.30     34.55 o 
  -5  -8   3       40.25       25.72     12.67 o 
  -4  -8   3      677.93      491.15     18.40 o 
  -3  -8   3      153.06      131.52      8.91 o 
   0  -8   3     2468.05     2684.56     22.49 o 
   1  -8   3      833.04      945.88     19.28 o 
  -8  -7   3      369.00      323.53     38.07 o 
  -7  -7   3       21.94       19.51     19.46 o 
  -6  -7   3     1199.77     1195.34     34.05 o 
  -5  -7   3      111.79      121.75     14.76 o 
  -4  -7   3     1048.40      945.37     20.70 o 
  -3  -7   3      144.06      136.60      9.57 o 
  -1  -7   3      146.78      153.34      4.25 o 
   0  -7   3     1784.21     1750.59     18.32 o 
  -8  -6   3      304.29      290.08     38.78 o 
  -7  -6   3      802.68      828.24     30.92 o 
  -6  -6   3      716.81      677.58     32.54 o 
  -5  -6   3     1418.72     1389.21     27.08 o 
  -4  -6   3      606.73      548.75     18.66 o 
  -3  -6   3     4916.19     4635.86     30.58 o 
  -2  -6   3      532.70      469.02      9.06 o 
  -1  -6   3      404.04      389.77      6.32 o 
   0  -6   3      404.12      401.10     10.91 o 
  -8  -5   3       90.40       74.82     34.73 o 
  -7  -5   3      103.50      108.71     22.79 o 
  -6  -5   3      215.40      208.53     26.47 o 
  -5  -5   3      553.45      550.79     20.68 o 
  -4  -5   3      437.86      389.36     18.48 o 
  -3  -5   3     2837.65     2669.60     26.76 o 
  -2  -5   3     1080.04     1092.57     13.16 o 
  -1  -5   3      262.83      271.93      7.02 o 
  -9  -4   3       73.67       84.57     29.11 o 
  -8  -4   3      227.55      281.87     31.03 o 
  -7  -4   3       47.29       49.05     22.16 o 
  -6  -4   3     1510.40     1499.99     39.46 o 
  -5  -4   3       47.83       49.81     15.44 o 
  -4  -4   3      102.31       80.58     17.20 o 
  -3  -4   3     1692.29     1738.74     24.10 o 
  -2  -4   3      130.19      152.16     11.36 o 
  -9  -3   3       69.69       60.67     30.17 o 
  -8  -3   3      479.27      481.42     45.76 o 
  -7  -3   3        6.14       15.13     21.45 o 
  -6  -3   3      516.38      587.30     33.09 o 
  -5  -3   3      192.97      206.95     18.06 o 
  -4  -3   3      163.51      120.00     19.50 o 
  -3  -3   3     1357.12     1400.80     23.97 o 
  -2  -3   3      884.91      748.35     16.95 o 
  -9  -2   3     1016.72     1028.72     45.46 o 
  -8  -2   3       92.80      104.32     31.91 o 
  -7  -2   3      749.92      734.83     32.77 o 
  -6  -2   3      264.30      314.02     33.13 o 
  -5  -2   3     1429.83     1408.20     31.22 o 
  -4  -2   3     2092.51     2082.02     33.98 o 
  -3  -2   3     4861.31     5122.34     40.74 o 
  -9  -1   3      460.78      485.48     40.06 o 
  -8  -1   3      383.86      336.20     45.56 o 
  -7  -1   3      138.33      158.77     26.18 o 
  -6  -1   3       67.66       97.57     32.88 o 
  -5  -1   3     1036.31     1047.62     29.67 o 
  -4  -1   3      413.91      353.59     24.30 o 
  -3  -1   3     6165.78     6327.45     47.18 o 
 -10   0   3      372.43      333.75     41.98 o 
  -8   0   3      865.29      918.44     45.21 o 
  -6   0   3     6726.23     6354.79     73.41 o 
  -4   0   3     4676.55     4255.73     46.54 o 
 -10   1   3      103.90       42.80     35.94 o 
  -9   1   3      460.78      450.37     41.03 o 
  -8   1   3      383.86      349.13     47.65 o 
  -7   1   3      138.33      131.69     26.62 o 
  -6   1   3       67.66      210.54     38.49 o 
  -5   1   3     1036.30     1023.34     30.76 o 
  -4   1   3      413.91      415.43     26.87 o 
  -3   1   3     6165.77     6705.01     51.13 o 
  -9   2   3     1016.72      953.65     46.71 o 
  -8   2   3       92.80      145.56     38.34 o 
  -7   2   3      749.92      737.81     34.04 o 
  -6   2   3      264.30      276.67     28.81 o 
  -5   2   3     1429.83     1430.56     35.06 o 
  -4   2   3     2092.51     2249.81     39.76 o 
  -3   2   3     4861.31     4896.49     46.73 o 
  -9   3   3       69.69       66.44     36.45 o 
  -8   3   3      479.27      539.25     51.63 o 
  -7   3   3        6.14       12.43     24.68 o 
  -6   3   3      516.37      501.41     32.62 o 
  -5   3   3      192.97      208.64     23.29 o 
  -4   3   3      163.51      151.14     25.28 o 
  -3   3   3     1357.12     1440.47     32.32 o 
   3   3   3      868.20      808.79     26.42 o 
  -9   4   3       73.67       81.51     34.47 o 
  -8   4   3      227.54      303.07     39.78 o 
  -7   4   3       47.29       53.15     25.63 o 
  -6   4   3     1510.40     1348.92     44.19 o 
  -5   4   3       47.83       44.47     20.76 o 
  -4   4   3      102.31       87.54     25.61 o 
  -3   4   3     1692.29     1638.49     32.90 o 
   3   4   3      341.15      292.68     18.56 o 
  -9   5   3      238.92      235.87     40.12 o 
  -8   5   3       90.40       65.80     45.26 o 
  -7   5   3      103.50      116.51     26.89 o 
  -6   5   3      215.40      215.43     36.83 o 
  -5   5   3      553.44      593.31     28.35 o 
  -4   5   3      437.86      458.86     26.67 o 
  -3   5   3     2837.65     2777.89     41.20 o 
   2   5   3     1063.91     1046.07     21.62 o 
   3   5   3       83.70       64.84     13.81 o 
  -9   6   3      718.11      720.05     45.08 o 
  -8   6   3      304.29      215.03     50.65 o 
  -7   6   3      802.68      854.56     39.01 o 
  -6   6   3      716.81      609.38     43.46 o 
  -5   6   3     1418.72     1345.62     36.12 o 
  -4   6   3      606.73      519.56     27.12 o 
  -3   6   3     4916.19     4106.47     52.66 o 
   2   6   3      702.28      692.55     18.18 o 
   3   6   3     1080.34      953.46     26.80 o 
  -9   7   3        3.80       22.27     33.59 o 
  -8   7   3      369.00      331.27     52.26 o 
  -7   7   3       21.94       41.79     29.33 o 
  -6   7   3     1199.77     1157.58     45.55 o 
  -5   7   3      111.79      145.25     22.92 o 
  -4   7   3     1048.40      898.53     32.90 o 
  -3   7   3      144.06      163.50     24.67 o 
   1   7   3      916.31      917.94     21.56 o 
   2   7   3       46.62       71.21     16.21 o 
   3   7   3      427.85      423.53     19.03 o 
  -9   8   3      157.17      195.55     41.24 o 
  -8   8   3      262.21      190.62     53.20 o 
  -7   8   3      342.02      305.16     33.20 o 
  -6   8   3     1746.35     1511.71     48.67 o 
  -5   8   3       40.25       18.50     22.81 o 
  -4   8   3      677.93      567.45     35.15 o 
  -3   8   3      153.06      108.36     26.57 o 
   1   8   3      961.80      985.37     24.32 o 
   2   8   3      681.10      771.41     18.86 o 
   3   8   3      309.88      291.50     17.79 o 
  -9   9   3      585.30      679.43     46.83 o 
  -8   9   3       62.51       78.61     48.25 o 
  -7   9   3      141.07      130.66     32.37 o 
  -6   9   3       40.18       38.30     36.71 o 
  -5   9   3     1312.04     1299.84     37.88 o 
  -4   9   3        3.92       -2.29     27.38 o 
  -3   9   3     7369.63     6945.76     64.77 o 
  -2   9   3      387.42      446.32     21.85 o 
   2   9   3     1381.10     1615.57     25.67 o 
   3   9   3     3399.74     2749.80     39.36 o 
  -9  10   3      457.23      565.26     45.03 o 
  -8  10   3      347.57      252.41     56.55 o 
  -7  10   3      156.05      184.05     34.42 o 
  -6  10   3     1007.74     1083.40     50.35 o 
  -5  10   3       53.13       77.25     23.61 o 
  -4  10   3      651.40      409.18     35.83 o 
  -3  10   3     1157.62     1009.23     32.06 o 
  -2  10   3     5057.07     5990.67     54.44 o 
   2  10   3        1.65        5.97     11.25 o 
   3  10   3      350.51      296.59     16.81 o 
  -8  11   3      355.31      399.85     55.44 o 
  -7  11   3      104.94      142.10     34.54 o 
  -6  11   3      438.51      485.93     41.55 o 
  -5  11   3        3.68       21.19     23.05 o 
  -4  11   3      913.77      890.51     42.79 o 
  -3  11   3      414.96      372.43     31.86 o 
  -2  11   3     2044.12     2347.94     37.79 o 
   2  11   3     2462.46     2619.61     32.33 o 
   3  11   3      259.07      212.83     19.42 o 
  -8  12   3        3.53       -1.54     59.22 o 
  -7  12   3     1102.54     1156.90     47.27 o 
  -6  12   3      107.33       76.65     41.63 o 
  -5  12   3     1749.00     1658.11     43.72 o 
  -4  12   3      141.64      149.78     27.74 o 
  -3  12   3     2862.16     2077.15     52.05 o 
  -2  12   3      215.32      304.26     21.45 o 
   2  12   3       60.95       63.61     12.87 o 
   3  12   3      979.53      846.81     26.19 o 
  -8  13   3      321.94      348.53     59.75 o 
  -7  13   3       98.64       92.22     32.67 o 
  -6  13   3      277.90      306.57     36.02 o 
  -5  13   3      111.19      101.49     26.49 o 
  -4  13   3      769.16      470.61     40.60 o 
  -3  13   3     1937.12     2148.85     46.06 o 
  -2  13   3     2249.91     2126.94     36.66 o 
   2  13   3      872.03      878.98     21.78 o 
   3  13   3     1831.01     1531.55     31.45 o 
  -8  14   3      558.26      480.96     63.47 o 
  -7  14   3       81.11       85.98     33.75 o 
  -6  14   3     1426.79     1277.20     50.31 o 
  -5  14   3      148.66      168.12     27.74 o 
  -4  14   3      625.20      707.54     36.58 o 
  -3  14   3      963.79      989.73     33.63 o 
  -2  14   3      231.88      175.52     20.15 o 
   2  14   3      991.62      895.09     21.17 o 
  -8  15   3      540.82      489.23     66.33 o 
  -7  15   3      473.54      511.17     41.91 o 
  -6  15   3       67.95       51.74     36.69 o 
  -5  15   3      763.48      764.70     36.71 o 
  -4  15   3       29.02       39.77     34.76 o 
  -3  15   3      849.35      979.65     37.18 o 
  -2  15   3      342.05      348.73     22.66 o 
  -1  15   3      582.47      606.50     22.12 o 
   2  15   3      544.17      572.98     19.25 o 
  -8  16   3      218.95      204.82     59.02 o 
  -7  16   3      779.16      893.70     48.41 o 
  -6  16   3      115.50      113.46     44.82 o 
  -5  16   3      365.85      361.90     32.94 o 
  -4  16   3     1191.17      942.14     38.20 o 
  -3  16   3      712.63      736.99     33.07 o 
  -2  16   3     1840.60     1790.16     37.30 o 
  -1  16   3     1829.70     1852.16     36.62 o 
   2  16   3      327.80      284.62     16.66 o 
  -7  17   3       50.11       56.64     34.12 o 
  -6  17   3      470.46      373.74     50.45 o 
  -5  17   3       57.27       61.98     27.23 o 
  -4  17   3      466.18      309.67     44.36 o 
  -3  17   3      221.89      209.64     35.80 o 
  -2  17   3      108.51       88.83     17.89 o 
  -1  17   3      173.09      170.07     24.09 o 
   2  17   3      100.35       96.73     14.53 o 
  -7  18   3       53.47       46.35     36.02 o 
  -6  18   3      319.26      335.54     45.30 o 
  -5  18   3       83.49       97.71     28.66 o 
  -4  18   3       19.62       30.33     32.26 o 
  -3  18   3      275.66      231.78     36.14 o 
  -2  18   3      189.95      200.51     21.44 o 
  -1  18   3     1397.60     1374.88     34.45 o 
  -7  19   3       42.58       36.61     36.84 o 
  -6  19   3       27.49       30.40     36.84 o 
  -5  19   3      621.68      619.79     37.65 o 
  -4  19   3      232.30      226.76     41.56 o 
  -3  19   3      964.62     1020.00     39.96 o 
  -2  19   3      832.60      756.69     28.52 o 
  -1  19   3      776.54      708.15     30.44 o 
   0  19   3      404.24      301.91     20.25 o 
  -7  20   3      164.16      230.05     39.20 o 
  -6  20   3      122.24      149.73     43.21 o 
  -5  20   3      453.68      468.41     37.84 o 
  -4  20   3      570.86      510.18     35.28 o 
  -3  20   3      454.86      528.07     33.06 o 
  -2  20   3      241.01      269.02     23.39 o 
  -1  20   3      255.77      306.98     27.72 o 
   0  20   3       68.64      139.88     18.89 o 
  -6  21   3      548.24      547.71     47.84 o 
  -5  21   3       53.58       51.83     28.62 o 
  -4  21   3      726.53      827.17     42.59 o 
  -3  21   3      259.12      248.00     28.41 o 
  -2  21   3      925.93      930.87     32.74 o 
  -1  21   3      189.01      174.33     27.10 o 
   0  21   3     2288.63     2436.44     39.06 o 
  -6  22   3      465.29      371.64     41.02 o 
  -5  22   3     1251.70     1206.34     48.42 o 
  -4  22   3      193.30      211.93     30.73 o 
  -3  22   3      769.09      559.77     47.73 o 
  -2  22   3      227.04      221.91     23.98 o 
  -1  22   3     1611.09     1571.78     41.30 o 
   0  22   3      387.70      413.21     23.61 o 
   1  22   3      438.32      473.21     26.61 o 
  -6  23   3        1.60       14.75     50.21 o 
  -5  23   3      750.91      774.63     42.53 o 
  -4  23   3      175.31      176.90     44.68 o 
  -3  23   3     1731.05     1759.49     48.71 o 
  -2  23   3       85.11       95.75     21.26 o 
  -1  23   3     1430.96     1402.46     39.32 o 
   0  23   3      127.87      156.85     19.45 o 
   1  23   3     1361.53     1395.33     33.79 o 
  -6  24   3      547.37      543.90     52.48 o 
  -5  24   3      271.90      276.68     35.02 o 
  -4  24   3      665.73      601.14     41.97 o 
  -3  24   3      481.82      471.05     43.86 o 
  -2  24   3      358.48      317.16     26.44 o 
  -1  24   3       94.89      116.33     28.63 o 
   0  24   3       55.65       53.76     19.06 o 
  -5  25   3      108.21      114.84     32.76 o 
  -4  25   3      133.43       78.85     51.26 o 
  -3  25   3       46.06        0.63     44.50 o 
  -2  25   3      195.77      201.85     25.13 o 
  -1  25   3       53.42       46.23     26.57 o 
   0  25   3      453.03      478.25     24.59 o 
  -5  26   3      450.70      440.91     38.81 o 
  -4  26   3      123.15      109.08     31.77 o 
  -3  26   3      150.76      122.50     39.18 o 
  -2  26   3      284.80      290.09     27.03 o 
  -1  26   3      427.22      454.14     32.27 o 
  -5  27   3       64.82       67.70     30.82 o 
  -4  27   3       54.74       28.92     46.73 o 
  -3  27   3      220.50      188.74     28.30 o 
  -2  27   3       56.03       64.50     22.95 o 
  -4  28   3       41.89        7.49     54.62 o 
  -3  28   3       83.23       43.86     39.93 o 
  -4  29   3        1.25       12.91     40.14 o 
   0 -14   4     3340.25     3207.60     30.27 o 
   0 -13   4      115.73      114.82      9.93 o 
   1 -13   4      344.60      361.82     20.55 o 
  -5 -12   4      133.02      141.98      8.43 o 
   0 -12   4        5.25       13.31      8.50 o 
   1 -12   4     2346.50     2429.38     33.52 o 
  -5 -11   4      465.76      460.45     13.70 o 
  -1 -11   4       30.39       24.00      4.18 o 
   0 -11   4     3271.01     3328.54     28.56 o 
   1 -11   4      197.67      188.85     12.68 o 
  -6 -10   4      567.53      484.02     20.20 o 
  -5 -10   4      342.97      343.79     14.24 o 
  -4 -10   4     1950.63     1695.39     19.42 o 
  -1 -10   4      102.29      113.93      5.31 o 
   0 -10   4      836.96      710.16     15.11 o 
   1 -10   4      392.95      437.21     19.41 o 
  -7  -9   4      711.94      751.80     25.60 o 
  -6  -9   4       17.21       10.58     20.37 o 
  -5  -9   4     1051.47     1072.38     21.71 o 
  -4  -9   4      348.90      285.25     14.01 o 
  -3  -9   4     1562.16     1266.26     11.22 o 
  -1  -9   4       16.40        5.33      4.46 o 
   0  -9   4       43.01       50.87      9.13 o 
   1  -9   4       44.41       66.74     11.16 o 
  -7  -8   4        0.38       -1.03     17.81 o 
  -6  -8   4      398.04      366.24     23.51 o 
  -5  -8   4      163.04      124.09     14.43 o 
  -4  -8   4      644.00      564.53     15.15 o 
  -3  -8   4      838.94      791.86     12.27 o 
  -1  -8   4      209.29      297.43      7.44 o 
   0  -8   4     6175.18     6319.53     36.56 o 
   1  -8   4      302.42      414.36     15.46 o 
  -7  -7   4       23.50       32.27     18.33 o 
  -6  -7   4     1381.40     1341.08     34.40 o 
  -5  -7   4       24.63       25.18     12.89 o 
  -4  -7   4      156.66      156.01     14.88 o 
  -3  -7   4      345.16      340.33     10.35 o 
  -1  -7   4        9.87       15.76      5.71 o 
   0  -7   4     3704.93     3694.08     28.40 o 
   1  -7   4      172.82      183.56     12.71 o 
  -8  -6   4      128.65       66.24     35.90 o 
  -7  -6   4       64.72       55.79     19.88 o 
  -6  -6   4      251.97      234.30     24.82 o 
  -5  -6   4      152.50      150.19     14.60 o 
  -4  -6   4      575.46      514.84     18.48 o 
  -3  -6   4     1103.90     1064.63     17.66 o 
  -1  -6   4      307.08      339.01      8.92 o 
   0  -6   4     2965.63     2853.41     24.94 o 
  -8  -5   4       29.01       41.75     35.41 o 
  -7  -5   4      205.40      231.64     23.25 o 
  -6  -5   4      274.99      255.52     27.40 o 
  -5  -5   4      188.07      184.06     16.52 o 
  -4  -5   4      685.27      657.86     21.27 o 
  -3  -5   4     1611.04     1579.59     21.99 o 
  -1  -5   4      290.42      395.21     11.44 o 
   0  -5   4    11844.01    12350.35    194.81 o 
  -8  -4   4      164.63      144.62     37.74 o 
  -7  -4   4      209.38      205.03     23.97 o 
  -6  -4   4      224.31      201.81     27.68 o 
  -5  -4   4      371.24      375.44     19.24 o 
  -4  -4   4      134.90      111.31     15.24 o 
  -3  -4   4     1758.17     1772.00     24.19 o 
  -1  -4   4      754.67      764.63     15.67 o 
  -9  -3   4       63.60       79.93     29.33 o 
  -8  -3   4      171.92      121.74     30.32 o 
  -7  -3   4       15.87       10.63     21.52 o 
  -6  -3   4      865.51      847.21     32.75 o 
  -5  -3   4       20.07       21.60     15.14 o 
  -4  -3   4      341.46      315.88     16.61 o 
  -3  -3   4      204.26      197.64     15.58 o 
  -9  -2   4      582.47      565.23     38.77 o 
  -8  -2   4      300.06      212.68     44.28 o 
  -7  -2   4      232.25      224.81     26.06 o 
  -6  -2   4      703.26      694.23     29.93 o 
  -5  -2   4      699.94      688.69     24.51 o 
  -4  -2   4      394.60      418.40     22.45 o 
  -3  -2   4     1824.70     1773.96     27.46 o 
  -9  -1   4      199.38      147.08     32.52 o 
  -8  -1   4      267.05      302.84     38.04 o 
  -7  -1   4      653.19      625.90     32.47 o 
  -6  -1   4     1004.07      942.17     35.96 o 
  -5  -1   4     1261.48     1296.70     31.67 o 
  -4  -1   4     1464.76     1372.86     29.30 o 
  -3  -1   4     2570.63     2460.52     32.04 o 
  -8   0   4     1381.01     1040.98     59.13 o 
  -6   0   4     3319.16     3199.91     58.57 o 
  -4   0   4     1004.42      842.12     30.40 o 
 -10   1   4      268.25      227.62     42.41 o 
  -9   1   4      199.38      164.04     34.44 o 
  -8   1   4      267.05      312.17     36.34 o 
  -7   1   4      653.19      658.04     34.01 o 
  -6   1   4     1004.07     1029.38     40.39 o 
  -5   1   4     1261.47     1275.50     32.19 o 
  -4   1   4     1464.76     1437.23     33.11 o 
  -3   1   4     2570.64     2511.03     35.21 o 
  -9   2   4      582.47      626.14     43.59 o 
  -8   2   4      300.06      288.21     47.76 o 
  -7   2   4      232.25      233.82     29.04 o 
  -6   2   4      703.26      643.60     39.38 o 
  -5   2   4      699.94      691.71     27.50 o 
  -4   2   4      394.60      322.88     28.40 o 
  -3   2   4     1824.70     1605.14     31.13 o 
  -9   3   4       63.60       81.27     33.73 o 
  -8   3   4      171.92      177.22     37.85 o 
  -7   3   4       15.87       21.76     25.43 o 
  -6   3   4      865.51      819.47     34.16 o 
  -5   3   4       20.07       27.50     20.41 o 
  -4   3   4      341.46      312.08     27.50 o 
  -3   3   4      204.26      178.89     23.77 o 
  -9   4   4      212.57      230.52     35.34 o 
  -8   4   4      164.63      155.95     46.90 o 
  -7   4   4      209.38      208.35     29.90 o 
  -6   4   4      224.30      177.87     36.03 o 
  -5   4   4      371.24      434.84     26.02 o 
  -4   4   4      134.90      141.16     25.33 o 
  -3   4   4     1758.17     1737.14     35.12 o 
  -9   5   4      328.96      332.36     38.30 o 
  -8   5   4       29.01       49.44     45.11 o 
  -7   5   4      205.40      235.13     31.11 o 
  -6   5   4      274.99      283.58     36.75 o 
  -5   5   4      188.07      218.53     22.66 o 
  -4   5   4      685.27      659.66     31.73 o 
  -3   5   4     1611.04     1384.87     34.95 o 
  -9   6   4      260.58      266.94     37.01 o 
  -8   6   4      128.65      113.70     46.51 o 
  -7   6   4       64.72       41.95     26.82 o 
  -6   6   4      251.97      272.85     37.11 o 
  -5   6   4      152.50      171.63     22.73 o 
  -4   6   4      575.46      472.72     25.83 o 
  -3   6   4     1103.90      927.42     27.08 o 
   2   6   4     2002.38     1900.09     28.68 o 
  -9   7   4        3.17       44.34     37.09 o 
  -8   7   4      309.87      314.26     40.60 o 
  -7   7   4       23.50        9.85     27.55 o 
  -6   7   4     1381.40     1477.60     49.08 o 
  -5   7   4       24.63       55.73     22.72 o 
  -4   7   4      156.66      176.36     27.66 o 
  -3   7   4      345.16      335.98     24.82 o 
   2   7   4      516.80      573.84     19.00 o 
  -9   8   4      351.65      348.82     41.74 o 
  -8   8   4      224.77      183.34     37.39 o 
  -7   8   4        0.38        8.57     27.11 o 
  -6   8   4      398.04      445.80     39.21 o 
  -5   8   4      163.04      138.82     23.52 o 
  -4   8   4      644.00      492.10     34.78 o 
  -3   8   4      838.94      938.16     31.46 o 
   1   8   4      413.63      549.97     22.86 o 
   2   8   4      279.07      286.91     16.15 o 
  -9   9   4      381.21      471.69     42.81 o 
  -8   9   4       28.30       33.31     49.10 o 
  -7   9   4      711.94      783.34     41.70 o 
  -6   9   4       17.21       37.34     35.28 o 
  -5   9   4     1051.47     1009.45     36.90 o 
  -4   9   4      348.90      317.08     33.45 o 
  -3   9   4     1562.16     1177.37     39.10 o 
   1   9   4       55.46       73.44     18.34 o 
   2   9   4      132.65      127.68     14.39 o 
  -9  10   4      205.82      272.19     40.87 o 
  -8  10   4      746.84      559.24     60.66 o 
  -7  10   4       96.66       94.11     32.72 o 
  -6  10   4      567.53      659.03     44.58 o 
  -5  10   4      342.97      346.72     27.73 o 
  -4  10   4     1950.63     1301.24     50.44 o 
  -3  10   4     3057.87     3807.48     53.18 o 
   1  10   4      392.95      422.61     22.03 o 
   2  10   4     1444.02     1236.90     26.09 o 
  -8  11   4      410.27      336.06     59.60 o 
  -7  11   4       21.78       43.73     32.22 o 
  -6  11   4     1861.49     1421.95     57.75 o 
  -5  11   4      465.76      432.77     29.38 o 
  -4  11   4      855.69      531.39     41.14 o 
  -3  11   4      170.01      164.63     24.85 o 
   2  11   4      294.36      255.98     16.56 o 
  -8  12   4        0.83       18.20     48.47 o 
  -7  12   4       71.82       83.75     32.50 o 
  -6  12   4      121.21      101.38     35.28 o 
  -5  12   4      133.02      177.60     27.33 o 
  -4  12   4       83.22       83.71     29.85 o 
  -3  12   4      790.94      489.53     36.45 o 
   2  12   4      327.37      363.77     18.17 o 
  -8  13   4      366.31      252.91     59.20 o 
  -7  13   4      221.69      270.19     36.62 o 
  -6  13   4      445.42      452.37     34.90 o 
  -5  13   4      615.48      625.90     34.35 o 
  -4  13   4      716.81      541.64     41.50 o 
  -3  13   4     1894.42     1389.16     48.72 o 
  -8  14   4      351.43      376.78     62.77 o 
  -7  14   4      104.10       99.14     34.15 o 
  -6  14   4      150.70      155.54     44.69 o 
  -5  14   4      278.28      245.57     29.63 o 
  -4  14   4      314.05      364.57     32.89 o 
  -3  14   4      126.28      119.46     23.71 o 
  -2  14   4     1340.45     1217.33     31.23 o 
  -8  15   4       36.42       22.93     52.25 o 
  -7  15   4      805.03      879.55     46.86 o 
  -6  15   4      227.99      199.08     39.19 o 
  -5  15   4      722.80      746.81     37.65 o 
  -4  15   4       43.29       50.58     28.63 o 
  -3  15   4      886.48      665.44     41.35 o 
  -2  15   4      414.29      374.99     24.60 o 
  -8  16   4      163.41      107.17     59.60 o 
  -7  16   4      100.40      127.08     34.35 o 
  -6  16   4      174.39      169.05     41.51 o 
  -5  16   4      136.43      134.77     28.15 o 
  -4  16   4      341.82      301.36     31.81 o 
  -3  16   4     2032.69     1992.67     43.65 o 
  -2  16   4      378.35      356.31     22.88 o 
  -7  17   4       17.38       17.58     34.20 o 
  -6  17   4      107.47       99.14     38.34 o 
  -5  17   4      119.43      105.42     28.99 o 
  -4  17   4      411.67      341.09     46.41 o 
  -3  17   4       94.49       46.74     32.60 o 
  -2  17   4       89.23       69.62     21.06 o 
  -7  18   4       37.52       62.50     37.52 o 
  -6  18   4       24.18       55.52     40.22 o 
  -5  18   4      246.08      277.49     32.72 o 
  -4  18   4       36.46       45.60     25.64 o 
  -3  18   4      319.01      288.34     26.79 o 
  -2  18   4       60.00       56.04     20.32 o 
  -1  18   4     1610.52     1523.26     37.69 o 
  -7  19   4      523.14      602.25     43.01 o 
  -6  19   4       74.56       47.63     37.85 o 
  -5  19   4      562.22      595.25     36.24 o 
  -4  19   4       82.52       60.76     38.11 o 
  -3  19   4      673.98      771.83     37.69 o 
  -2  19   4      385.71      333.71     24.77 o 
  -1  19   4      429.66      483.03     28.90 o 
  -7  20   4      108.83       91.19     39.41 o 
  -6  20   4       94.01       69.76     37.58 o 
  -5  20   4       91.98      103.52     32.20 o 
  -4  20   4      147.71      115.09     28.23 o 
  -3  20   4      431.82      493.04     35.79 o 
  -2  20   4     1019.32      920.61     31.22 o 
  -1  20   4      184.05      227.34     27.63 o 
  -6  21   4      394.63      404.65     49.18 o 
  -5  21   4      120.21      108.93     30.49 o 
  -4  21   4      234.04      285.20     31.25 o 
  -3  21   4       62.84       62.66     26.24 o 
  -2  21   4      884.53      872.81     32.83 o 
  -1  21   4      114.48      110.24     25.84 o 
   0  21   4      233.66      288.92     22.70 o 
  -6  22   4      138.98       82.47     38.54 o 
  -5  22   4      251.99      231.14     34.31 o 
  -4  22   4       72.50       59.05     29.07 o 
  -3  22   4      579.74      499.35     33.46 o 
  -2  22   4       39.15       26.42     22.36 o 
  -1  22   4      707.61      677.56     34.51 o 
   0  22   4      324.74      386.38     23.39 o 
  -6  23   4       44.98       54.95     37.19 o 
  -5  23   4      799.63      738.65     42.55 o 
  -4  23   4      395.88      327.38     32.30 o 
  -3  23   4      693.91      686.31     47.64 o 
  -2  23   4      737.86      726.90     32.55 o 
  -1  23   4      993.32      996.23     38.27 o 
   0  23   4      108.47       86.73     19.59 o 
  -6  24   4      218.69      177.88     42.50 o 
  -5  24   4       61.46       48.22     31.80 o 
  -4  24   4      238.56      238.38     36.29 o 
  -3  24   4      125.24      160.84     27.41 o 
  -2  24   4      360.10      371.11     27.49 o 
  -1  24   4       17.73       29.92     27.95 o 
   0  24   4      323.77      326.04     22.98 o 
   1  24   4      239.47      295.45     26.73 o 
  -5  25   4      112.34      100.16     33.26 o 
  -4  25   4      365.41      319.91     36.28 o 
  -3  25   4       20.13       23.93     24.81 o 
  -2  25   4      308.31      292.95     27.42 o 
  -1  25   4      115.33      135.16     30.09 o 
   0  25   4      419.35      429.04     25.37 o 
  -5  26   4       72.13       61.31     33.55 o 
  -4  26   4      216.89      137.69     52.52 o 
  -3  26   4       82.45       50.59     28.03 o 
  -2  26   4       18.78       15.19     22.99 o 
  -1  26   4      145.01      175.09     30.73 o 
  -5  27   4       59.05       45.40     34.04 o 
  -4  27   4       10.92       -0.67     58.64 o 
  -3  27   4        2.90      -13.81     36.97 o 
  -2  27   4       95.03       77.31     25.65 o 
  -4  28   4       99.14      109.81     32.58 o 
  -4  29   4      204.57      190.54     45.89 o 
   0 -16   5      808.73      771.97     18.38 o 
   0 -15   5      248.67      273.17     13.24 o 
   0 -14   5      552.51      538.75     15.95 o 
  -1 -13   5      375.07      389.48      8.80 o 
   0 -13   5     3505.23     3640.13     32.96 o 
  -1 -12   5     1968.90     1963.51     17.39 o 
   0 -12   5      216.31      229.96     11.52 o 
  -5 -11   5       67.88       73.58      8.03 o 
  -1 -11   5      919.08      969.92     12.79 o 
   0 -11   5     2605.73     2397.98     26.29 o 
   1 -11   5     1450.21     1534.00     29.40 o 
  -6 -10   5     1592.75     1349.14     28.36 o 
  -5 -10   5      435.83      431.29     14.63 o 
  -4 -10   5     1381.40     1215.09     15.28 o 
  -1 -10   5       73.98       80.61      6.62 o 
   0 -10   5     4864.22     4661.14     35.45 o 
   1 -10   5      297.69      296.01     18.93 o 
  -6  -9   5        3.51       -8.75     19.85 o 
  -5  -9   5       54.94       60.51     12.02 o 
  -4  -9   5      370.65      346.33     13.86 o 
  -3  -9   5       30.09       23.28      4.47 o 
  -2  -9   5      212.51      189.02      6.82 o 
  -1  -9   5       17.96       14.88      6.33 o 
   0  -9   5      488.33      494.55     14.06 o 
   1  -9   5        3.17        3.17     10.70 o 
  -7  -8   5      331.87      369.13     22.85 o 
  -6  -8   5      794.33      671.08     26.16 o 
  -5  -8   5      358.62      340.56     16.06 o 
  -4  -8   5       32.52       12.69     12.80 o 
  -3  -8   5      312.77      308.31     10.68 o 
  -2  -8   5      214.34      257.59      8.23 o 
  -1  -8   5      180.78      235.92      8.93 o 
   0  -8   5        9.11       43.82     10.02 o 
   1  -8   5      100.96      124.52     16.53 o 
  -7  -7   5      146.87      121.89     19.79 o 
  -6  -7   5      367.09      395.69     26.34 o 
  -5  -7   5       87.80       86.65     13.71 o 
  -4  -7   5       91.03       91.51     12.98 o 
  -3  -7   5      464.72      511.27     13.98 o 
  -2  -7   5      348.26      332.83     10.31 o 
  -1  -7   5      858.23      946.70     15.81 o 
   0  -7   5      277.13      205.43     11.24 o 
   1  -7   5      279.78      346.68     15.30 o 
  -8  -6   5      210.74      201.35     36.70 o 
  -7  -6   5        4.47        4.34     19.23 o 
  -6  -6   5      705.82      684.97     26.95 o 
  -5  -6   5       62.32       52.40     13.63 o 
  -4  -6   5      626.03      600.22     18.09 o 
  -3  -6   5      749.85      727.39     16.49 o 
  -1  -6   5      626.67      710.61     14.66 o 
   0  -6   5     3367.48     3537.84     30.53 o 
  -8  -5   5      134.72       88.55     25.12 o 
  -7  -5   5       85.69       76.36     21.11 o 
  -6  -5   5      569.15      551.57     28.06 o 
  -5  -5   5        5.03        4.65     13.79 o 
  -4  -5   5      928.04      872.43     24.48 o 
  -3  -5   5       63.57       56.78     13.23 o 
  -1  -5   5      143.00      203.79     13.20 o 
   0  -5   5       13.77        7.18      9.08 o 
  -8  -4   5        6.99       15.36     34.02 o 
  -7  -4   5       47.16       57.30     21.02 o 
  -6  -4   5      543.84      533.28     29.84 o 
  -5  -4   5      680.62      674.28     23.27 o 
  -4  -4   5       38.46       39.14     16.00 o 
  -3  -4   5      416.07      359.64     16.29 o 
  -1  -4   5      120.78       85.80     13.23 o 
  -9  -3   5      295.98      284.54     31.54 o 
  -8  -3   5       94.70       81.86     26.92 o 
  -7  -3   5       92.82      115.07     22.95 o 
  -6  -3   5       87.19      110.67     28.77 o 
  -5  -3   5       73.24       66.11     16.46 o 
  -4  -3   5      498.75      490.79     22.11 o 
  -3  -3   5      619.56      612.74     19.32 o 
  -9  -2   5      262.81      289.61     32.37 o 
  -8  -2   5       30.75       11.02     38.64 o 
  -7  -2   5      252.06      259.32     26.35 o 
  -6  -2   5      248.50      259.42     30.47 o 
  -5  -2   5      206.72      212.40     18.47 o 
  -4  -2   5      257.96      242.40     22.75 o 
  -3  -2   5     3204.67     3040.37     34.80 o 
  -9  -1   5      777.24      785.25     42.61 o 
  -8  -1   5       95.51       96.61     27.33 o 
  -7  -1   5      460.22      456.22     30.14 o 
  -6  -1   5     1111.25     1234.75     40.76 o 
  -5  -1   5      228.99      222.71     19.98 o 
  -4  -1   5      412.31      395.50     23.18 o 
  -8   0   5     1044.81      932.81     40.56 o 
  -6   0   5     2602.57     2781.06     52.27 o 
  -4   0   5      791.10      572.63     28.63 o 
  -9   1   5      777.24      698.98     42.02 o 
  -8   1   5       95.51      123.56     35.81 o 
  -7   1   5      460.22      444.31     29.38 o 
  -6   1   5     1111.25     1177.26     39.87 o 
  -5   1   5      228.99      259.15     21.52 o 
  -4   1   5      412.31      349.90     23.51 o 
  -9   2   5      262.81      261.10     37.00 o 
  -8   2   5       30.75       45.55     32.23 o 
  -7   2   5      252.06      246.68     27.80 o 
  -6   2   5      248.50      234.66     33.89 o 
  -5   2   5      206.72      192.29     20.81 o 
  -4   2   5      257.96      295.45     24.21 o 
  -9   3   5      295.98      343.59     37.04 o 
  -8   3   5       94.70       74.27     44.66 o 
  -7   3   5       92.82      102.39     25.81 o 
  -6   3   5       87.19      106.76     33.12 o 
  -5   3   5       73.24       77.28     21.15 o 
  -4   3   5      498.75      427.18     24.02 o 
  -9   4   5       49.75       80.62     33.35 o 
  -8   4   5        6.99        8.15     32.64 o 
  -7   4   5       47.16       73.65     25.93 o 
  -6   4   5      543.84      545.83     36.87 o 
  -5   4   5      680.62      663.49     28.40 o 
  -4   4   5       38.46       27.14     25.83 o 
  -9   5   5      187.88      169.38     35.74 o 
  -8   5   5      134.72       93.41     45.90 o 
  -7   5   5       85.69       63.79     27.52 o 
  -6   5   5      569.15      446.90     39.72 o 
  -5   5   5        5.03       14.58     21.02 o 
  -4   5   5      928.04     1243.76     35.89 o 
  -9   6   5       71.92      129.14     37.60 o 
  -8   6   5      210.74      186.05     49.21 o 
  -7   6   5        4.47        3.01     28.61 o 
  -6   6   5      705.82      804.24     42.46 o 
  -5   6   5       62.32       57.70     22.14 o 
  -4   6   5      626.03      795.37     32.89 o 
   2   6   5      706.07      637.71     21.17 o 
  -9   7   5       48.55       39.87     33.91 o 
  -8   7   5      229.35      246.15     51.64 o 
  -7   7   5      146.87      111.21     29.57 o 
  -6   7   5      367.09      410.33     34.84 o 
  -5   7   5       87.80       91.64     24.34 o 
  -4   7   5       91.03       83.44     29.55 o 
  -9   8   5      229.74      276.73     37.52 o 
  -8   8   5       99.03      120.55     34.25 o 
  -7   8   5      331.87      333.08     33.87 o 
  -6   8   5      794.33      757.63     41.83 o 
  -5   8   5      358.62      398.39     27.43 o 
  -4   8   5       32.52       14.05     22.89 o 
  -3   8   5      312.77      326.99     25.77 o 
   1   8   5      100.96      114.50     20.28 o 
  -9   9   5      786.89      744.85     48.69 o 
  -8   9   5       26.65       25.71     49.12 o 
  -7   9   5      232.24      286.09     35.29 o 
  -6   9   5        3.51       52.18     34.17 o 
  -5   9   5       54.94       58.79     23.76 o 
  -4   9   5      370.65      360.60     30.22 o 
  -3   9   5     2110.24     1297.25     43.82 o 
  -8  10   5      122.76      136.97     51.87 o 
  -7  10   5      157.48      180.01     33.68 o 
  -6  10   5     1592.75     1515.99     51.50 o 
  -5  10   5      435.84      447.89     31.04 o 
  -4  10   5     1381.40     1685.83     43.50 o 
  -3  10   5      490.43      397.77     33.49 o 
  -8  11   5       72.17       76.23     39.88 o 
  -7  11   5      113.23      143.18     33.57 o 
  -6  11   5      285.28      333.75     37.80 o 
  -5  11   5       67.88       81.76     25.06 o 
  -4  11   5      838.82      711.30     32.17 o 
  -3  11   5      399.70      243.12     33.19 o 
  -8  12   5       32.48       17.30     47.38 o 
  -7  12   5      168.88      216.53     36.13 o 
  -6  12   5      236.68      200.55     43.02 o 
  -5  12   5      355.82      337.66     29.53 o 
  -4  12   5       25.61       42.23     27.77 o 
  -3  12   5     1540.71      913.42     46.21 o 
  -8  13   5      164.21      140.10     54.20 o 
  -7  13   5      194.09      197.14     36.40 o 
  -6  13   5      217.06      201.73     38.21 o 
  -5  13   5       47.19       38.44     25.82 o 
  -4  13   5      517.29      521.20     35.47 o 
  -3  13   5     1140.13     1374.59     37.84 o 
  -8  14   5      178.48      216.42     40.55 o 
  -7  14   5      206.59      238.21     37.39 o 
  -6  14   5      627.69      688.93     48.69 o 
  -5  14   5      214.66      180.13     29.03 o 
  -4  14   5      460.96      376.47     30.04 o 
  -3  14   5      193.45      183.16     32.35 o 
  -8  15   5       16.39        7.84     51.90 o 
  -7  15   5      118.83      123.76     35.03 o 
  -6  15   5      365.14      322.81     46.65 o 
  -5  15   5      138.02      142.91     29.19 o 
  -4  15   5      404.52      421.08     32.51 o 
  -3  15   5      183.79      204.76     26.65 o 
  -7  16   5       61.05       61.12     32.71 o 
  -6  16   5      287.28      325.50     39.11 o 
  -5  16   5      563.38      571.12     36.72 o 
  -4  16   5     1358.37     1574.94     47.07 o 
  -3  16   5      167.66      136.17     33.03 o 
  -2  16   5     2112.17     2004.59     40.88 o 
  -7  17   5      436.11      439.24     42.63 o 
  -6  17   5      301.28      280.86     35.55 o 
  -5  17   5      870.31      874.64     40.80 o 
  -4  17   5      112.27      142.75     32.81 o 
  -3  17   5     1149.03     1205.82     39.08 o 
  -2  17   5      427.82      401.83     26.29 o 
  -7  18   5      255.24      294.00     38.55 o 
  -6  18   5      421.10      486.95     46.18 o 
  -5  18   5      240.46      255.84     34.22 o 
  -4  18   5      277.87      344.90     36.33 o 
  -3  18   5     1050.58      913.96     50.92 o 
  -2  18   5      435.57      421.66     27.32 o 
  -7  19   5       76.89      104.25     39.00 o 
  -6  19   5       53.25       56.49     39.65 o 
  -5  19   5      109.72      120.24     33.00 o 
  -4  19   5      294.87      313.17     36.89 o 
  -3  19   5       51.64       56.21     26.35 o 
  -2  19   5       87.90       77.16     22.05 o 
  -7  20   5      431.64      535.55     44.50 o 
  -6  20   5      214.88      217.12     50.35 o 
  -5  20   5      583.15      635.60     38.94 o 
  -4  20   5      703.56      720.08     39.01 o 
  -3  20   5      922.52      671.04     50.62 o 
  -2  20   5     2007.88     1926.63     44.37 o 
  -1  20   5      222.61      258.45     29.84 o 
  -6  21   5       63.29       97.43     42.72 o 
  -5  21   5      140.86      159.22     31.23 o 
  -4  21   5      417.91      321.52     53.16 o 
  -3  21   5      126.72      137.42     27.48 o 
  -2  21   5      132.45      135.91     23.83 o 
  -1  21   5      222.31      218.18     30.14 o 
  -6  22   5      269.07      236.23     45.66 o 
  -5  22   5      610.36      614.09     40.53 o 
  -4  22   5      187.68      194.72     33.09 o 
  -3  22   5      370.03      342.24     45.37 o 
  -2  22   5      412.54      398.91     28.36 o 
  -1  22   5     1232.15     1329.62     40.94 o 
  -6  23   5       60.93       52.50     45.00 o 
  -5  23   5       66.49       83.83     31.74 o 
  -4  23   5      193.46      154.24     48.63 o 
  -3  23   5      555.96      459.66     34.24 o 
  -2  23   5      246.31      249.40     24.99 o 
  -1  23   5      312.49      314.19     27.47 o 
   0  23   5      262.44      284.68     24.38 o 
  -5  24   5       17.42       57.82     32.74 o 
  -4  24   5      194.26      172.75     49.44 o 
  -3  24   5      339.99      300.59     46.01 o 
  -2  24   5      495.89      488.24     28.85 o 
  -1  24   5      283.38      324.53     31.35 o 
   0  24   5      367.41      458.22     26.75 o 
  -5  25   5       19.21       39.36     33.23 o 
  -4  25   5       56.12       36.05     49.02 o 
  -3  25   5       22.15       34.33     26.30 o 
  -2  25   5      206.24      177.03     26.88 o 
  -1  25   5       73.85       95.02     29.57 o 
   0  25   5      440.69      415.50     26.82 o 
  -5  26   5      152.64      148.61     33.60 o 
  -4  26   5       47.15       20.49     43.78 o 
  -3  26   5       63.62       66.94     28.36 o 
  -2  26   5      209.57      184.84     26.06 o 
  -1  26   5      257.79      301.11     33.65 o 
  -5  27   5       15.64        9.80     32.26 o 
  -4  27   5      218.90      183.66     37.95 o 
  -3  27   5       47.08       32.88     29.30 o 
  -2  27   5      183.94      224.95     27.37 o 
  -1  27   5       71.45       76.85     31.10 o 
  -4  28   5      298.19      242.96     48.01 o 
  -3  28   5        6.82      -23.24     35.77 o 
  -2  28   5      344.84      320.80     29.88 o 
  -4  29   5       37.13       39.40     29.48 o 
  -3  29   5      154.93      127.99     40.96 o 
   0 -17   6       18.08       21.13     10.90 o 
   0 -16   6      173.32      159.29     12.70 o 
  -1 -15   6       25.88       31.90      6.27 o 
   0 -15   6     2602.63     2708.54     31.34 o 
  -1 -14   6      481.18      505.17     11.22 o 
   0 -14   6     1196.32     1061.50     20.89 o 
  -1 -13   6      355.04      347.87     10.21 o 
   0 -13   6     2139.57     2247.27     28.17 o 
  -1 -12   6      179.21      176.95      9.12 o 
   0 -12   6       23.90       36.12     10.29 o 
  -5 -11   6      288.49      273.53      9.93 o 
  -4 -11   6     1051.79      887.99     10.08 o 
  -4 -11   6     1051.79      736.64     12.10 o 
  -2 -11   6     2729.11     2408.54     15.60 o 
  -1 -11   6      522.26      512.85     12.09 o 
   0 -11   6     8072.15     8064.45     50.31 o 
  -5 -10   6       27.71       28.46     10.13 o 
  -4 -10   6      172.95      181.69     10.37 o 
  -3 -10   6       39.73       43.01      4.13 o 
  -3 -10   6      262.60      223.99      6.32 o 
  -2 -10   6     1435.30     1214.90     13.80 o 
  -1 -10   6      470.57      472.37     11.98 o 
   0 -10   6     3369.69     3458.14     33.49 o 
  -6  -9   6       52.94       47.82     20.64 o 
  -5  -9   6     1187.23     1170.30     21.34 o 
  -4  -9   6      271.78      271.07     13.71 o 
  -3  -9   6     3800.85     3784.09     25.04 o 
  -2  -9   6      537.17      537.42     11.24 o 
  -1  -9   6     1276.14     1340.04     19.43 o 
   0  -9   6       14.95       21.50     10.68 o 
  -6  -8   6        3.55       12.99     16.23 o 
  -5  -8   6      187.20      174.83     14.09 o 
  -4  -8   6      356.21      323.66     16.26 o 
  -3  -8   6      205.96      199.71     11.21 o 
  -2  -8   6     1250.83     1340.20     17.66 o 
  -1  -8   6      131.57      145.14     11.80 o 
   0  -8   6     1585.86     1558.38     23.29 o 
  -7  -7   6      108.88       95.43     20.03 o 
  -6  -7   6      702.54      706.51     27.86 o 
  -5  -7   6      311.62      326.82     16.72 o 
  -4  -7   6       93.72      102.81     14.93 o 
  -3  -7   6      108.54      101.49     12.39 o 
  -2  -7   6      180.96      133.73      9.49 o 
  -1  -7   6      263.20      324.32     13.88 o 
   0  -7   6     2628.20     2441.66     28.17 o 
   1  -7   6       79.78      100.90     17.69 o 
  -7  -6   6       45.81       45.90     20.21 o 
  -6  -6   6      316.49      309.38     23.35 o 
  -5  -6   6      191.72      169.96     15.95 o 
  -4  -6   6      770.51      729.02     19.75 o 
  -1  -6   6      304.72      345.69     15.39 o 
   0  -6   6       13.85        7.56     10.55 o 
   1  -6   6      178.13      143.12     18.16 o 
  -8  -5   6      345.80      234.85     39.63 o 
  -7  -5   6       39.10       35.04     20.73 o 
  -6  -5   6      626.96      599.13     28.61 o 
  -5  -5   6      125.73      107.35     16.27 o 
  -4  -5   6      650.70      695.35     22.33 o 
  -1  -5   6       83.99       33.34     13.70 o 
   0  -5   6     3393.67     3457.87     33.94 o 
  -8  -4   6       68.51       47.18     34.05 o 
  -7  -4   6      317.19      323.14     25.04 o 
  -6  -4   6      275.24      279.19     27.12 o 
  -5  -4   6       73.65       75.76     15.36 o 
  -4  -4   6       70.87       68.89     19.04 o 
  -1  -4   6     2158.08     2437.84     30.02 o 
   0  -4   6     1941.31     1825.09     26.93 o 
  -8  -3   6      524.66      624.08     34.23 o 
  -7  -3   6      435.43      459.94     27.82 o 
  -6  -3   6     2579.62     2551.82     45.87 o 
  -5  -3   6      882.26      922.86     26.35 o 
  -4  -3   6     2348.84     2117.57     36.97 o 
  -1  -3   6      466.91      511.46     19.63 o 
  -9  -2   6      391.13      423.24     36.43 o 
  -8  -2   6      234.28      223.81     39.03 o 
  -7  -2   6      175.99      192.24     25.81 o 
  -6  -2   6       53.36      109.61     28.12 o 
  -5  -2   6      277.95      304.87     20.99 o 
  -4  -2   6      593.71      644.00     25.12 o 
  -9  -1   6      242.93      229.94     33.90 o 
  -8  -1   6      355.86      338.02     42.93 o 
  -7  -1   6       81.20       78.98     23.71 o 
  -6  -1   6     2269.57     2161.95     49.47 o 
  -5  -1   6      660.09      625.53     25.43 o 
  -4  -1   6     2763.37     3300.68     43.02 o 
  -8   0   6      978.03      898.26     55.31 o 
  -6   0   6      233.70      334.55     30.62 o 
  -4   0   6     1951.83     1615.29     39.12 o 
  -9   1   6      242.93      320.03     37.65 o 
  -8   1   6      355.86      498.52     39.99 o 
  -7   1   6       81.20      111.00     26.77 o 
  -6   1   6     2269.57     2199.55     44.73 o 
  -5   1   6      660.09      647.21     25.88 o 
  -4   1   6     2763.37     2243.41     46.85 o 
  -9   2   6      391.13      395.15     39.38 o 
  -8   2   6      234.28      164.14     46.44 o 
  -7   2   6      175.99      181.08     28.41 o 
  -6   2   6       53.36      108.73     31.32 o 
  -5   2   6      277.95      288.96     24.32 o 
  -4   2   6      593.71      740.34     29.68 o 
  -9   3   6      143.66      142.41     34.04 o 
  -8   3   6      524.66      655.96     42.89 o 
  -7   3   6      435.43      464.04     33.64 o 
  -6   3   6     2579.62     2842.16     56.27 o 
  -5   3   6      882.26      894.83     31.46 o 
  -4   3   6     2348.85     1817.93     44.99 o 
  -9   4   6       10.85        3.01     29.94 o 
  -8   4   6       68.51       90.06     34.36 o 
  -7   4   6      317.19      341.99     30.79 o 
  -6   4   6      275.24      275.33     31.70 o 
  -5   4   6       73.65       73.97     20.16 o 
  -4   4   6       70.87       48.49     23.31 o 
  -9   5   6       79.39       72.04     35.89 o 
  -8   5   6      345.80      223.60     50.28 o 
  -7   5   6       39.10       38.03     26.12 o 
  -6   5   6      626.96      623.61     39.33 o 
  -5   5   6      125.73      121.80     22.89 o 
  -4   5   6      650.70      518.85     33.89 o 
  -9   6   6      108.93      131.92     35.16 o 
  -8   6   6       59.00       68.20     45.51 o 
  -7   6   6       45.81       46.08     29.40 o 
  -6   6   6      316.49      257.38     37.03 o 
  -5   6   6      191.72      192.54     23.46 o 
  -4   6   6      770.51      917.92     34.82 o 
  -9   7   6       71.09       91.83     36.81 o 
  -8   7   6       79.44      108.85     37.20 o 
  -7   7   6      108.88      105.73     29.10 o 
  -6   7   6      702.54      683.65     40.94 o 
  -5   7   6      311.62      359.17     27.04 o 
  -4   7   6       93.72       97.15     25.32 o 
  -9   8   6       79.39       84.27     34.71 o 
  -8   8   6       53.12       18.30     46.77 o 
  -7   8   6        6.73       15.93     27.38 o 
  -6   8   6        3.55       17.58     28.75 o 
  -5   8   6      187.20      221.20     25.51 o 
  -4   8   6      356.21      326.65     34.52 o 
  -9   9   6      310.26      349.50     41.01 o 
  -8   9   6        4.11       15.39     46.76 o 
  -7   9   6      427.91      475.31     37.47 o 
  -6   9   6       52.94       51.64     39.02 o 
  -5   9   6     1187.24     1172.05     38.78 o 
  -4   9   6      271.78      296.64     29.77 o 
  -8  10   6      352.15      336.57     42.53 o 
  -7  10   6       78.59       91.44     32.71 o 
  -6  10   6      547.56      568.98     43.92 o 
  -5  10   6       27.71       30.72     25.63 o 
  -4  10   6      172.95      100.33     33.64 o 
  -8  11   6      107.61       78.67     53.47 o 
  -7  11   6       43.45       65.48     33.94 o 
  -6  11   6     1928.80     1717.28     54.78 o 
  -5  11   6      288.49      274.69     28.43 o 
  -4  11   6     1051.78     1145.87     39.49 o 
  -8  12   6       20.06       19.31     51.61 o 
  -7  12   6       72.15       91.23     34.63 o 
  -6  12   6       87.92       98.10     36.91 o 
  -5  12   6        2.03        3.84     25.57 o 
  -4  12   6       71.83       65.55     27.64 o 
  -3  12   6     1681.37     1703.92     39.77 o 
  -8  13   6      431.17      323.24     61.62 o 
  -7  13   6       20.56       44.60     32.93 o 
  -6  13   6      500.21      411.04     40.72 o 
  -5  13   6      244.50      278.10     31.40 o 
  -4  13   6      821.54      820.84     35.35 o 
  -3  13   6     1185.90      937.10     45.41 o 
  -8  14   6       72.04       98.57     43.37 o 
  -7  14   6       42.18       41.86     31.36 o 
  -6  14   6       98.76      110.61     44.28 o 
  -5  14   6      163.76      190.17     29.19 o 
  -4  14   6      374.38      351.38     41.33 o 
  -3  14   6      418.79      483.47     29.91 o 
  -8  15   6      117.89       68.04     57.16 o 
  -7  15   6       82.96      108.02     35.48 o 
  -6  15   6      298.60      316.71     39.31 o 
  -5  15   6       85.45       87.55     28.23 o 
  -4  15   6       33.33       49.38     30.12 o 
  -3  15   6       27.07        4.79     34.04 o 
  -7  16   6      205.18      261.70     41.35 o 
  -6  16   6      155.63      173.24     39.75 o 
  -5  16   6      107.23       90.58     28.75 o 
  -4  16   6      490.35      502.21     35.14 o 
  -3  16   6      172.46      175.41     26.58 o 
  -7  17   6      255.78      301.01     38.36 o 
  -6  17   6      446.22      396.54     54.08 o 
  -5  17   6      244.12      304.38     33.50 o 
  -4  17   6      580.55      523.68     38.65 o 
  -3  17   6      978.94      807.20     48.91 o 
  -7  18   6      176.92      206.07     41.22 o 
  -6  18   6      214.60      183.47     48.67 o 
  -5  18   6      643.17      657.83     39.33 o 
  -4  18   6      234.60      222.92     44.46 o 
  -3  18   6      210.36      180.61     27.28 o 
  -7  19   6      215.11      270.10     38.97 o 
  -6  19   6       46.42       28.71     46.83 o 
  -5  19   6      409.80      414.91     35.44 o 
  -4  19   6       51.75       48.06     43.65 o 
  -3  19   6      824.71      955.81     40.16 o 
  -2  19   6       31.70       -0.86     24.01 o 
  -6  20   6       82.17      101.74     41.42 o 
  -5  20   6      166.08      176.61     33.25 o 
  -4  20   6     1130.13      910.86     60.76 o 
  -3  20   6      961.36      972.24     40.87 o 
  -2  20   6       70.89       59.92     23.63 o 
  -6  21   6      769.86      677.62     47.23 o 
  -5  21   6       52.38       63.56     30.87 o 
  -4  21   6      818.67      889.70     42.68 o 
  -3  21   6      635.91      567.54     34.50 o 
  -2  21   6     1252.81     1209.99     38.84 o 
  -6  22   6       76.66       97.94     50.15 o 
  -5  22   6       33.76       71.93     31.50 o 
  -4  22   6      113.89       67.67     42.88 o 
  -3  22   6      208.53      154.09     44.22 o 
  -2  22   6      124.13      128.95     25.71 o 
  -1  22   6       78.19       95.29     26.75 o 
  -6  23   6       27.15       38.21     38.67 o 
  -5  23   6      427.54      413.01     38.23 o 
  -4  23   6      183.38      192.46     48.17 o 
  -3  23   6      523.44      385.87     49.40 o 
  -2  23   6      380.46      364.77     29.14 o 
  -1  23   6     1035.00     1053.86     41.04 o 
  -5  24   6       12.38       14.74     34.29 o 
  -4  24   6      354.11      273.94     51.44 o 
  -3  24   6      284.31      211.18     45.11 o 
  -2  24   6      195.27      202.74     26.14 o 
  -1  24   6       49.41       60.41     30.06 o 
   0  24   6      230.45      257.36     24.87 o 
  -5  25   6      394.62      458.40     41.53 o 
  -4  25   6       22.50       28.08     43.34 o 
  -3  25   6      135.21      135.97     39.59 o 
  -2  25   6      216.45      184.70     26.50 o 
  -1  25   6      347.13      357.02     34.92 o 
   0  25   6      323.50      375.39     27.21 o 
  -5  26   6       10.61       26.93     34.39 o 
  -4  26   6      139.44      121.41     35.22 o 
  -3  26   6      245.62      230.91     47.08 o 
  -2  26   6       89.68       95.48     25.76 o 
  -1  26   6       33.81       67.58     30.40 o 
   0  26   6       69.64       95.61     22.44 o 
  -4  27   6      230.21      166.46     51.63 o 
  -3  27   6      549.60      516.86     47.95 o 
  -2  27   6      162.83      143.60     25.96 o 
  -1  27   6      360.78      364.75     35.14 o 
  -4  28   6      330.55      259.83     52.30 o 
  -3  28   6       42.01       11.10     35.96 o 
  -2  28   6      121.33      116.23     26.87 o 
  -3  29   6      174.26      183.75     32.89 o 
  -1 -16   7     1077.19     1062.31     17.50 o 
   0 -16   7     1010.05      918.93     22.14 o 
  -1 -15   7       88.65       96.35     11.60 o 
   0 -15   7      225.83      188.89     13.72 o 
  -1 -14   7     1211.77     1169.28     19.33 o 
   0 -14   7     2496.22     2499.25     31.72 o 
  -2 -13   7      327.36      274.34      7.27 o 
  -1 -13   7     1200.70     1180.93     20.25 o 
   0 -13   7      795.67      802.17     20.75 o 
  -2 -12   7       25.33       19.89      7.36 o 
  -1 -12   7     7168.14     7140.68     42.03 o 
   0 -12   7     1116.66     1114.88     22.55 o 
  -5 -11   7       10.99       14.61      7.72 o 
  -4 -11   7      831.45      858.98     12.96 o 
  -4 -11   7      831.45      667.76     14.42 o 
  -3 -11   7        0.30        1.52      3.94 o 
  -3 -11   7      169.64      145.27      5.85 o 
  -2 -11   7      834.82      734.25     12.86 o 
  -1 -11   7      432.69      394.32     15.18 o 
   0 -11   7     2692.77     2715.12     32.35 o 
  -5 -10   7      497.83      559.11     15.26 o 
  -4 -10   7     2332.77     2305.64     23.00 o 
  -3 -10   7     2999.02     2908.04     22.47 o 
  -3 -10   7     2999.02     2355.04     24.82 o 
  -2 -10   7     5372.64     5190.83     31.80 o 
  -1 -10   7     1542.92     1471.09     22.51 o 
   0 -10   7     9446.37     9789.40     58.70 o 
  -6  -9   7      224.19      219.51     19.64 o 
  -5  -9   7       62.36       81.30     12.36 o 
  -4  -9   7      344.72      303.16     15.09 o 
  -3  -9   7      705.64      531.34     17.66 o 
  -2  -9   7       58.77       54.81      9.28 o 
  -1  -9   7     1463.17     1453.24     22.15 o 
   0  -9   7        0.15       14.35     10.62 o 
  -6  -8   7      800.91      709.75     28.11 o 
  -5  -8   7      519.36      489.27     17.70 o 
  -4  -8   7      519.98      473.58     17.80 o 
  -2  -8   7      299.20      275.71     12.45 o 
  -1  -8   7      734.87      623.19     17.67 o 
   0  -8   7     3014.45     3029.89     33.91 o 
  -7  -7   7       89.27       91.11     19.70 o 
  -6  -7   7      405.88      367.34     26.74 o 
  -5  -7   7       90.39       93.71     13.52 o 
  -4  -7   7      114.97      108.48     16.92 o 
  -2  -7   7      671.47      721.86     16.61 o 
  -1  -7   7       82.24       92.52     14.43 o 
   0  -7   7     6529.73     6812.38     49.86 o 
  -7  -6   7       83.92       82.32     20.21 o 
  -6  -6   7      340.68      338.93     27.01 o 
  -5  -6   7      102.39      105.23     15.51 o 
  -4  -6   7        8.53       11.73     14.11 o 
  -2  -6   7      124.37       74.81     11.88 o 
  -1  -6   7      208.87      166.46     15.46 o 
   0  -6   7      108.00       80.42     11.94 o 
  -7  -5   7        1.95        1.89     19.98 o 
  -6  -5   7        9.29       31.03     23.95 o 
  -5  -5   7       28.86       28.45     15.39 o 
  -4  -5   7      277.72      233.02     16.28 o 
  -1  -5   7      115.06      105.73     15.82 o 
   0  -5   7       22.24        9.75     10.88 o 
  -8  -4   7      311.33      429.11     32.07 o 
  -7  -4   7      172.47      163.45     23.27 o 
  -6  -4   7     1851.39     1754.93     38.92 o 
  -5  -4   7      392.20      415.59     20.55 o 
  -4  -4   7     1429.99     1207.11     31.35 o 
  -1  -4   7     1658.96     1833.16     29.78 o 
   0  -4   7    12788.80    13476.55     73.11 o 
  -8  -3   7      304.02      369.64     32.31 o 
  -7  -3   7       23.70       15.63     20.08 o 
  -6  -3   7      694.14      641.24     34.60 o 
  -5  -3   7      233.69      271.05     19.91 o 
  -4  -3   7      920.59     1052.68     27.14 o 
  -1  -3   7     2955.93     3334.48     38.96 o 
  -8  -2   7      264.00      309.55     32.98 o 
  -7  -2   7      579.35      581.19     30.54 o 
  -6  -2   7      133.25      192.35     29.08 o 
  -5  -2   7     1703.96     1709.00     34.33 o 
  -4  -2   7       30.37       36.55     15.34 o 
  -9  -1   7      185.11      220.89     30.34 o 
  -8  -1   7      383.94      316.05     45.05 o 
  -7  -1   7      240.18      263.63     27.77 o 
  -6  -1   7      244.85      276.57     30.93 o 
  -5  -1   7      181.78      190.05     20.45 o 
  -4  -1   7     1475.17     1673.92     34.32 o 
  -8   0   7      338.58      298.27     33.52 o 
  -6   0   7     4005.04     3872.98     59.24 o 
  -4   0   7     3375.61     2838.96     50.13 o 
  -9   1   7      185.11      209.67     33.94 o 
  -8   1   7      383.93      320.48     48.43 o 
  -7   1   7      240.18      276.92     28.38 o 
  -6   1   7      244.85      338.86     32.31 o 
  -5   1   7      181.78      189.11     21.78 o 
  -4   1   7     1475.17     1700.15     37.55 o 
  -9   2   7      260.06      247.81     35.10 o 
  -8   2   7      264.00      235.91     35.84 o 
  -7   2   7      579.35      585.21     33.10 o 
  -6   2   7      133.25      150.49     32.02 o 
  -5   2   7     1703.96     1640.84     37.11 o 
  -4   2   7       30.37       26.21     25.56 o 
  -9   3   7      156.38      152.05     35.53 o 
  -8   3   7      304.02      353.64     38.39 o 
  -7   3   7       23.70       38.19     25.98 o 
  -6   3   7      694.14      624.83     41.30 o 
  -5   3   7      233.69      235.24     24.34 o 
  -4   3   7      920.59      888.58     30.15 o 
  -9   4   7      226.68      163.92     35.72 o 
  -8   4   7      311.33      261.16     49.87 o 
  -7   4   7      172.47      198.27     29.91 o 
  -6   4   7     1851.39     1977.49     52.03 o 
  -5   4   7      392.20      356.18     25.83 o 
  -4   4   7     1429.98      944.00     41.62 o 
  -9   5   7      177.91      182.04     35.11 o 
  -8   5   7      146.58      145.08     33.85 o 
  -7   5   7        1.95       16.04     24.58 o 
  -6   5   7        9.29       32.95     33.07 o 
  -5   5   7       28.86       44.53     21.57 o 
  -4   5   7      277.72      288.82     28.11 o 
  -9   6   7      123.78      130.81     33.40 o 
  -8   6   7       16.87       34.76     46.44 o 
  -7   6   7       83.92       82.73     29.82 o 
  -6   6   7      340.68      336.01     40.78 o 
  -5   6   7      102.39      111.87     22.87 o 
  -4   6   7        8.53       17.83     26.11 o 
  -9   7   7       24.16       46.31     34.07 o 
  -8   7   7      183.69      175.30     47.16 o 
  -7   7   7       89.27       92.17     30.34 o 
  -6   7   7      405.88      369.47     34.46 o 
  -5   7   7       90.39      114.00     23.35 o 
  -4   7   7      114.97      129.59     24.92 o 
  -9   8   7       32.50       64.27     36.92 o 
  -8   8   7      209.83      181.41     49.71 o 
  -7   8   7      241.86      242.69     31.91 o 
  -6   8   7      800.91      781.81     43.43 o 
  -5   8   7      519.36      518.15     30.08 o 
  -4   8   7      519.98      592.23     32.62 o 
  -8   9   7       91.98      109.87     49.22 o 
  -7   9   7      116.02      199.45     31.28 o 
  -6   9   7      224.19      188.33     33.42 o 
  -5   9   7       62.36       66.86     26.21 o 
  -4   9   7      344.72      256.14     28.03 o 
  -8  10   7      271.30      248.31     42.13 o 
  -7  10   7      239.31      263.07     33.28 o 
  -6  10   7     1324.07     1280.12     49.21 o 
  -5  10   7      497.83      581.63     32.36 o 
  -4  10   7     2332.77     2693.85     52.88 o 
  -8  11   7      334.10      283.70     54.46 o 
  -7  11   7       67.19       62.05     30.23 o 
  -6  11   7      951.03      816.12     53.45 o 
  -5  11   7       10.99       23.03     24.71 o 
  -4  11   7      831.46      921.87     39.25 o 
  -8  12   7       30.48       17.51     50.50 o 
  -7  12   7       79.25       98.20     32.43 o 
  -6  12   7       77.99       68.14     41.06 o 
  -5  12   7     1207.12     1183.94     41.39 o 
  -4  12   7       13.77       16.58     35.13 o 
  -8  13   7      127.63      116.55     54.04 o 
  -7  13   7      169.59      188.40     35.39 o 
  -6  13   7       50.00       72.37     44.77 o 
  -5  13   7       38.07       58.79     26.94 o 
  -4  13   7      903.89      522.67     49.91 o 
  -8  14   7      215.91      245.20     58.35 o 
  -7  14   7      427.35      503.01     42.10 o 
  -6  14   7      795.34      661.80     43.03 o 
  -5  14   7      845.24      830.15     38.93 o 
  -4  14   7      434.75      542.68     35.65 o 
  -7  15   7      216.46      223.56     37.45 o 
  -6  15   7       22.32       36.11     39.45 o 
  -5  15   7      307.93      329.06     33.79 o 
  -4  15   7       53.69       51.63     28.74 o 
  -3  15   7      257.38      272.57     29.09 o 
  -7  16   7      283.97      326.21     36.84 o 
  -6  16   7       60.89       95.46     39.54 o 
  -5  16   7      542.86      553.03     36.68 o 
  -4  16   7      290.51      215.76     46.52 o 
  -3  16   7     1439.83     1670.74     46.49 o 
  -7  17   7       28.71       54.12     36.70 o 
  -6  17   7      220.94      180.61     48.39 o 
  -5  17   7      247.50      210.55     32.31 o 
  -4  17   7       16.91       19.02     29.00 o 
  -3  17   7      696.51      662.26     46.91 o 
  -7  18   7      167.39      177.89     37.46 o 
  -6  18   7      917.11      891.96     54.30 o 
  -5  18   7      317.67      297.30     34.47 o 
  -4  18   7      920.42      964.36     43.81 o 
  -3  18   7      266.38      220.40     39.33 o 
  -7  19   7      135.85      157.25     39.59 o 
  -6  19   7       61.03       94.01     40.69 o 
  -5  19   7       44.05       58.46     31.54 o 
  -4  19   7       51.09       29.43     45.01 o 
  -3  19   7      766.19      591.71     49.48 o 
  -6  20   7      269.43      244.00     52.04 o 
  -5  20   7      995.87      999.82     46.17 o 
  -4  20   7      311.82      306.13     35.25 o 
  -3  20   7     1544.63     1354.88     60.33 o 
  -2  20   7      954.51      887.93     36.35 o 
  -6  21   7      175.85      196.11     36.52 o 
  -5  21   7      124.90      130.45     34.15 o 
  -4  21   7      319.67      289.32     47.02 o 
  -3  21   7       44.38       21.83     25.66 o 
  -2  21   7      425.26      369.62     30.23 o 
  -6  22   7      288.73      270.89     54.98 o 
  -5  22   7      572.65      614.21     42.22 o 
  -4  22   7       54.33       49.32     46.38 o 
  -3  22   7      277.51      268.69     42.85 o 
  -2  22   7      322.67      264.18     29.34 o 
  -5  23   7       39.27       56.95     33.32 o 
  -4  23   7      193.15      121.78     47.49 o 
  -3  23   7      526.48      567.48     35.89 o 
  -2  23   7       61.87       66.25     23.33 o 
  -1  23   7      254.42      261.02     34.14 o 
  -5  24   7       48.29       56.76     33.00 o 
  -4  24   7      752.33      791.50     58.85 o 
  -3  24   7      120.84       90.58     43.23 o 
  -2  24   7     1310.88     1304.26     42.57 o 
  -1  24   7      269.94      266.75     33.75 o 
  -5  25   7       45.95       80.02     35.98 o 
  -4  25   7      215.86      193.02     37.48 o 
  -3  25   7       22.34       18.76     30.01 o 
  -2  25   7       63.03       68.94     24.73 o 
  -1  25   7      224.86      276.62     31.95 o 
  -4  26   7       23.43        0.11     56.84 o 
  -3  26   7     1124.34      899.55     63.72 o 
  -2  26   7       16.80       15.61     24.52 o 
  -1  26   7     1431.37     1442.09     49.22 o 
   0  26   7      112.95      107.80     24.45 o 
  -4  27   7       34.19       16.01     47.66 o 
  -3  27   7      205.03      171.54     32.56 o 
  -2  27   7       46.54       44.80     24.86 o 
  -1  27   7      301.87      348.55     36.45 o 
  -4  28   7      622.81      553.00     60.02 o 
  -3  28   7      250.93      237.79     43.37 o 
  -2  28   7      695.72      717.58     36.35 o 
  -3  29   7      432.68      419.84     36.26 o 
  -1 -15   8      696.06      640.06     18.07 o 
  -2 -14   8      247.42      216.97      8.78 o 
  -1 -14   8      377.23      322.06     16.50 o 
  -2 -13   8     1985.01     1532.97     22.20 o 
  -1 -13   8     6260.41     6034.82     42.95 o 
  -4 -12   8       31.31       24.02      3.29 o 
  -3 -12   8     1776.63     1642.51     14.46 o 
  -3 -12   8     4839.30     4443.43     21.93 o 
  -2 -12   8       17.67       13.23      8.74 o 
  -1 -12   8     3197.95     3223.18     32.50 o 
   0 -12   8       96.47       83.22     13.03 o 
  -4 -11   8     3485.63     3497.65     26.22 o 
  -3 -11   8      180.17      167.23      9.96 o 
  -2 -11   8     5718.03     5332.62     35.16 o 
  -1 -11   8        3.34       27.39     14.14 o 
   0 -11   8     9855.07    10018.15     64.06 o 
  -5 -10   8       66.36       76.58     11.46 o 
  -4 -10   8     2549.89     2560.10     28.02 o 
  -3 -10   8      925.35      746.33     18.94 o 
  -2 -10   8     1489.30     1376.81     21.13 o 
  -1 -10   8     1597.96     1552.37     25.87 o 
   0 -10   8      189.98      234.45     15.96 o 
  -5  -9   8     1367.93     1330.78     23.93 o 
  -4  -9   8      212.29      192.42     16.45 o 
  -3  -9   8     5601.20     4961.57     39.20 o 
  -2  -9   8      476.57      456.04     15.07 o 
  -1  -9   8     3625.52     3559.61     36.04 o 
   0  -9   8       65.62       66.77     12.17 o 
  -6  -8   8      149.71      138.74     16.96 o 
  -5  -8   8       21.89       22.46     12.17 o 
  -4  -8   8      433.50      412.23     18.38 o 
  -3  -8   8      235.75      185.47     17.81 o 
  -2  -8   8      440.05      349.23     15.78 o 
  -1  -8   8      575.76      567.04     19.84 o 
   0  -8   8       38.32       29.94     12.74 o 
  -6  -7   8     1745.91     1695.15     36.27 o 
  -5  -7   8       19.28       37.48     14.35 o 
  -4  -7   8     2941.23     2696.90     38.07 o 
  -2  -7   8     7139.32     7065.00     49.65 o 
  -1  -7   8       25.58       12.87     15.43 o 
   0  -7   8    12091.05    12074.97     70.35 o 
  -7  -6   8      105.24       97.24     20.58 o 
  -6  -6   8       83.41      114.54     24.42 o 
  -5  -6   8       88.49       83.55     15.39 o 
  -4  -6   8      185.54      188.44     17.10 o 
  -2  -6   8      809.03      852.39     20.94 o 
  -1  -6   8      226.89      251.43     18.34 o 
   0  -6   8     1769.31     1844.95     29.99 o 
  -7  -5   8      489.60      526.18     27.05 o 
  -6  -5   8      319.43      301.80     25.80 o 
  -5  -5   8     1174.08     1182.45     28.41 o 
  -4  -5   8      200.42      169.44     21.14 o 
  -2  -5   8      254.85      218.11     14.34 o 
  -1  -5   8     1023.69      925.33     25.11 o 
   0  -5   8      641.94      614.97     20.33 o 
  -8  -4   8       61.38       70.26     27.00 o 
  -7  -4   8      100.86      124.46     23.04 o 
  -6  -4   8      343.28      329.97     25.86 o 
  -5  -4   8       66.16       94.44     17.97 o 
  -1  -4   8      784.68      969.49     26.09 o 
  -8  -3   8      368.07      408.31     34.48 o 
  -7  -3   8      101.01       95.25     23.11 o 
  -6  -3   8     2138.77     2120.42     45.12 o 
  -5  -3   8      213.14      209.25     19.49 o 
  -1  -3   8     1412.39     1525.47     31.73 o 
  -8  -2   8        0.62        8.03     40.98 o 
  -7  -2   8      318.74      334.41     28.19 o 
  -6  -2   8       93.90      109.56     27.73 o 
  -5  -2   8      136.38      134.15     19.81 o 
  -1  -2   8     2661.94     3013.65     40.23 o 
  -9  -1   8      156.17      179.75     32.36 o 
  -8  -1   8      177.45      155.16     40.64 o 
  -7  -1   8      267.03      266.58     27.37 o 
  -6  -1   8     1597.76     1637.48     44.86 o 
  -5  -1   8     2165.07     2013.77     38.73 o 
  -8   0   8      551.64      399.79     47.58 o 
  -6   0   8     2388.13     2103.48     53.51 o 
  -9   1   8      156.17      164.69     34.20 o 
  -8   1   8      177.45      169.34     30.42 o 
  -7   1   8      267.03      231.29     27.43 o 
  -6   1   8     1597.75     1540.21     47.05 o 
  -5   1   8     2165.07     2029.09     40.61 o 
  -9   2   8      435.61      430.58     37.71 o 
  -8   2   8        0.62        1.70     44.04 o 
  -7   2   8      318.74      337.84     30.45 o 
  -6   2   8       93.90      116.31     28.36 o 
  -5   2   8      136.38      131.48     22.74 o 
  -9   3   8       49.37       49.75     34.08 o 
  -8   3   8      368.07      320.10     34.81 o 
  -7   3   8      101.01      106.00     28.63 o 
  -6   3   8     2138.77     1973.49     51.20 o 
  -5   3   8      213.14      209.72     22.48 o 
  -9   4   8      238.47      218.19     34.33 o 
  -8   4   8       61.38       45.94     42.84 o 
  -7   4   8      100.86      119.02     27.31 o 
  -6   4   8      343.28      343.73     37.76 o 
  -5   4   8       66.16       48.10     22.31 o 
  -9   5   8      286.00      297.73     37.80 o 
  -8   5   8       98.76       95.88     47.99 o 
  -7   5   8      489.60      469.68     34.45 o 
  -6   5   8      319.43      301.35     37.57 o 
  -5   5   8     1174.08     1180.45     36.37 o 
  -9   6   8      162.93      216.56     36.19 o 
  -8   6   8      247.48      235.97     35.67 o 
  -7   6   8      105.24      108.40     30.02 o 
  -6   6   8       83.41      114.11     34.18 o 
  -5   6   8       88.50       84.20     24.44 o 
  -9   7   8       30.08       50.04     33.07 o 
  -8   7   8      203.97      200.17     51.60 o 
  -7   7   8      179.73      200.20     32.69 o 
  -6   7   8     1745.91     1539.95     47.49 o 
  -5   7   8       19.28       23.80     24.28 o 
  -9   8   8      180.10      176.10     39.43 o 
  -8   8   8        6.56       23.02     37.07 o 
  -7   8   8       57.19       74.76     32.04 o 
  -6   8   8      149.71      136.75     33.06 o 
  -5   8   8       21.89       41.49     23.77 o 
  -8   9   8       56.48       53.47     35.30 o 
  -7   9   8      503.36      522.09     39.25 o 
  -6   9   8       39.07       65.04     39.55 o 
  -5   9   8     1367.93     1342.51     41.85 o 
  -8  10   8      728.56      648.15     61.18 o 
  -7  10   8       14.88       17.43     32.64 o 
  -6  10   8     1232.61     1005.76     56.91 o 
  -5  10   8       66.36       68.50     26.33 o 
  -8  11   8      522.99      452.03     61.51 o 
  -7  11   8       44.99       60.48     34.33 o 
  -6  11   8     2926.75     2776.36     70.01 o 
  -5  11   8      252.72      235.05     29.77 o 
  -4  11   8     3485.62     3369.60     73.28 o 
  -8  12   8       17.93       63.48     38.26 o 
  -7  12   8     1715.90     1855.42     58.20 o 
  -6  12   8      296.15      313.96     38.19 o 
  -5  12   8     1678.97     1625.08     46.51 o 
  -4  12   8       35.99       28.25     36.94 o 
  -8  13   8      370.11      366.19     57.63 o 
  -7  13   8      957.47     1052.56     49.43 o 
  -6  13   8      659.51      585.39     42.67 o 
  -5  13   8     2400.87     2413.62     55.57 o 
  -4  13   8      853.62      700.69     49.74 o 
  -8  14   8      282.48      290.53     40.78 o 
  -7  14   8        6.46       28.50     32.13 o 
  -6  14   8      307.84      318.69     43.39 o 
  -5  14   8       30.93       40.00     27.94 o 
  -4  14   8      276.31      194.66     40.58 o 
  -7  15   8      230.89      212.56     39.24 o 
  -6  15   8      276.99      297.39     49.93 o 
  -5  15   8      694.15      687.67     38.63 o 
  -4  15   8      221.02      215.01     31.80 o 
  -7  16   8       17.82       36.67     35.20 o 
  -6  16   8      763.53      796.56     47.58 o 
  -5  16   8      101.47      106.11     31.03 o 
  -4  16   8      651.22      555.77     47.18 o 
  -7  17   8      284.30      271.95     41.10 o 
  -6  17   8      239.47      288.73     45.42 o 
  -5  17   8      403.51      470.88     36.95 o 
  -4  17   8      499.12      481.71     35.12 o 
  -3  17   8     1125.24      857.00     53.86 o 
  -7  18   8      118.45      153.33     37.82 o 
  -6  18   8      291.55      300.77     51.66 o 
  -5  18   8       79.31       85.39     30.60 o 
  -4  18   8      708.14      646.62     52.27 o 
  -3  18   8      197.55      148.67     40.21 o 
  -6  19   8      500.46      442.83     44.79 o 
  -5  19   8     1334.17     1335.74     49.65 o 
  -4  19   8      281.97      237.06     33.89 o 
  -3  19   8     1536.40     1511.06     47.11 o 
  -6  20   8      286.55      227.75     53.03 o 
  -5  20   8      101.96      144.03     36.25 o 
  -4  20   8      388.23      346.11     38.12 o 
  -3  20   8      533.34      528.11     36.61 o 
  -6  21   8      414.66      405.40     45.75 o 
  -5  21   8       22.95       13.55     34.70 o 
  -4  21   8      414.18      488.30     40.63 o 
  -3  21   8      352.95      375.97     35.41 o 
  -5  22   8        8.04       17.14     31.41 o 
  -4  22   8      268.14      177.20     54.25 o 
  -3  22   8      258.97      261.38     34.42 o 
  -2  22   8      129.68       98.04     26.72 o 
  -5  23   8      728.17      839.50     45.22 o 
  -4  23   8       49.43       67.53     33.22 o 
  -3  23   8      664.14      612.02     53.57 o 
  -2  23   8       81.28      105.21     26.59 o 
  -5  24   8       57.31       76.76     35.99 o 
  -4  24   8      293.45      241.74     57.17 o 
  -3  24   8      496.78      563.67     38.37 o 
  -2  24   8      467.21      432.32     30.57 o 
  -5  25   8      226.54      280.35     38.91 o 
  -4  25   8       63.27       50.25     31.82 o 
  -3  25   8      149.83      125.65     34.42 o 
  -2  25   8      144.68      124.46     24.71 o 
  -1  25   8       96.03      108.49     32.04 o 
  -4  26   8       26.14        6.23     51.98 o 
  -3  26   8       42.35       26.42     45.10 o 
  -2  26   8       19.13        8.92     26.91 o 
  -1  26   8      735.33      745.30     40.61 o 
  -4  27   8      280.15      231.79     37.85 o 
  -3  27   8      698.96      607.39     54.70 o 
  -2  27   8      414.44      360.79     30.65 o 
  -1  27   8      612.41      650.26     41.64 o 
  -3  28   8       45.05       34.06     42.95 o 
  -2  28   8      412.04      447.11     34.70 o 
  -3  29   8      175.93      196.34     33.87 o 
  -1 -14   9      418.04      395.11     18.72 o 
  -3 -13   9     3124.24     2910.60     19.17 o 
  -2 -13   9      717.96      649.30     21.39 o 
  -1 -13   9     1651.43     1557.25     26.60 o 
  -2 -12   9      636.58      539.99     22.03 o 
  -1 -12   9     3155.68     2974.34     34.86 o 
  -4 -11   9      936.79      974.59     19.85 o 
  -3 -11   9      133.33      111.26     14.06 o 
  -2 -11   9     1271.45     1250.38     22.06 o 
  -1 -11   9      526.80      538.82     20.86 o 
  -5 -10   9      327.23      313.01     14.99 o 
  -4 -10   9     2105.54     2009.79     26.28 o 
  -3 -10   9     1417.39     1118.97     22.14 o 
  -2 -10   9     5150.66     4762.37     39.54 o 
  -1 -10   9      887.58      911.03     23.98 o 
  -5  -9   9      394.29      376.79     17.07 o 
  -4  -9   9      124.03      137.00     17.82 o 
  -3  -9   9     1928.00     1635.65     25.96 o 
  -2  -9   9      195.30      194.56     13.82 o 
  -1  -9   9     1515.86     1523.65     27.49 o 
  -6  -8   9      891.89      839.08     27.97 o 
  -5  -8   9      609.13      620.64     20.24 o 
  -4  -8   9      345.29      316.11     18.49 o 
  -3  -8   9     1537.15     1427.83     26.48 o 
  -2  -8   9      209.04      181.74     13.68 o 
  -1  -8   9     1582.86     1575.99     29.62 o 
  -6  -7   9      865.03      849.52     25.99 o 
  -5  -7   9      180.84      202.65     17.18 o 
  -2  -7   9     1092.06     1048.64     24.18 o 
  -1  -7   9      107.10      127.62     18.97 o 
  -7  -6   9      468.58      443.21     25.56 o 
  -6  -6   9      987.79     1027.34     31.16 o 
  -5  -6   9      430.18      445.82     20.66 o 
  -2  -6   9     1411.50     1408.26     28.11 o 
  -7  -5   9      498.59      534.28     28.13 o 
  -6  -5   9      281.18      309.55     29.53 o 
  -5  -5   9       31.01       41.32     16.34 o 
  -7  -4   9      112.94      111.25     22.86 o 
  -6  -4   9     1335.63     1326.80     38.53 o 
  -5  -4   9      483.55      453.91     22.79 o 
  -8  -3   9      522.42      513.66     33.69 o 
  -7  -3   9      109.33       97.48     23.53 o 
  -6  -3   9      696.35      753.35     31.18 o 
  -5  -3   9      262.60      264.98     21.02 o 
  -8  -2   9      216.43      159.11     38.38 o 
  -7  -2   9       90.36      106.82     25.50 o 
  -6  -2   9      311.52      296.10     34.31 o 
  -5  -2   9     1389.19     1331.81     33.79 o 
  -8  -1   9      134.61      136.53     41.20 o 
  -7  -1   9      713.50      790.98     34.17 o 
  -6  -1   9      240.18      224.00     33.91 o 
  -5  -1   9      354.25      343.03     24.27 o 
  -8   0   9      512.72      419.94     48.89 o 
  -6   0   9     1464.16     1272.38     43.14 o 
  -9   1   9      498.63      484.74     38.80 o 
  -8   1   9      134.61       87.48     43.44 o 
  -7   1   9      713.50      683.85     34.48 o 
  -6   1   9      240.18      219.57     36.43 o 
  -5   1   9      354.25      378.64     25.43 o 
  -9   2   9      278.92      332.48     37.88 o 
  -8   2   9      216.43      186.26     34.75 o 
  -7   2   9       90.36       80.53     27.79 o 
  -6   2   9      311.52      300.94     38.33 o 
  -5   2   9     1389.18     1310.76     35.90 o 
  -9   3   9      150.79      217.08     35.93 o 
  -8   3   9      522.42      626.67     44.13 o 
  -7   3   9      109.33      132.48     30.20 o 
  -6   3   9      696.35      531.85     42.68 o 
  -5   3   9      262.60      260.61     24.48 o 
  -9   4   9       47.75       35.06     36.05 o 
  -8   4   9      115.95      153.56     37.24 o 
  -7   4   9      112.94      109.65     28.47 o 
  -6   4   9     1335.63     1175.78     44.63 o 
  -5   4   9      483.55      429.87     28.44 o 
  -9   5   9      839.44      841.94     45.48 o 
  -8   5   9      130.14      111.44     46.07 o 
  -7   5   9      498.59      525.01     37.23 o 
  -6   5   9      281.18      317.98     32.12 o 
  -5   5   9       31.01       61.93     23.47 o 
  -9   6   9      477.72      460.45     42.77 o 
  -8   6   9      383.88      414.57     53.59 o 
  -7   6   9      468.58      472.45     37.08 o 
  -6   6   9      987.79      983.34     42.30 o 
  -5   6   9      430.18      423.37     29.26 o 
  -9   7   9      253.64      233.22     36.05 o 
  -8   7   9      265.58      343.95     41.71 o 
  -7   7   9       85.68       82.05     28.88 o 
  -6   7   9      865.03      809.16     42.02 o 
  -5   7   9      180.84      194.16     25.79 o 
  -8   8   9      115.73       96.33     32.13 o 
  -7   8   9      136.15      158.46     31.12 o 
  -6   8   9      891.89      866.30     45.31 o 
  -5   8   9      609.13      644.39     33.84 o 
  -8   9   9      118.12      135.96     38.90 o 
  -7   9   9      328.33      329.41     35.57 o 
  -6   9   9       26.30       64.78     35.27 o 
  -5   9   9      394.29      378.38     30.63 o 
  -8  10   9      218.54      264.10     39.93 o 
  -7  10   9       85.80       94.19     31.96 o 
  -6  10   9     2320.52     1956.00     55.18 o 
  -5  10   9      327.23      322.02     30.17 o 
  -8  11   9      439.69      407.88     43.62 o 
  -7  11   9      239.44      243.81     36.10 o 
  -6  11   9      586.56      543.88     51.22 o 
  -5  11   9      145.71      133.47     28.34 o 
  -8  12   9       10.58       10.14     52.58 o 
  -7  12   9     1171.88     1228.68     51.94 o 
  -6  12   9      170.22      155.40     38.90 o 
  -5  12   9     4495.90     4380.83     70.44 o 
  -8  13   9      535.38      441.18     63.20 o 
  -7  13   9      853.46      932.78     48.35 o 
  -6  13   9      496.52      460.40     39.66 o 
  -5  13   9      880.07      835.31     40.38 o 
  -7  14   9      227.21      234.96     37.00 o 
  -6  14   9     1973.86     1968.23     61.94 o 
  -5  14   9      146.77      147.84     30.64 o 
  -4  14   9     2214.24     2305.95     55.32 o 
  -7  15   9      412.89      517.71     44.34 o 
  -6  15   9       29.03       32.24     38.79 o 
  -5  15   9      275.37      299.02     34.23 o 
  -4  15   9      102.66      133.69     33.51 o 
  -7  16   9       53.75       87.21     35.48 o 
  -6  16   9       18.64       22.06     38.65 o 
  -5  16   9      370.62      419.29     34.92 o 
  -4  16   9        5.62       13.86     31.52 o 
  -7  17   9       35.43       52.32     38.22 o 
  -6  17   9      117.24      156.79     39.73 o 
  -5  17   9       32.03       30.45     30.95 o 
  -4  17   9      539.65      367.11     52.06 o 
  -6  18   9      994.28     1057.24     55.42 o 
  -5  18   9      303.23      306.37     36.45 o 
  -4  18   9      361.99      386.65     36.77 o 
  -6  19   9      290.73      358.08     47.20 o 
  -5  19   9      517.62      485.01     37.98 o 
  -4  19   9       44.33       69.23     42.35 o 
  -3  19   9      397.14      320.85     35.50 o 
  -6  20   9      284.33      354.09     48.45 o 
  -5  20   9      698.25      760.99     43.83 o 
  -4  20   9      623.63      511.78     56.44 o 
  -3  20   9     1210.56     1085.53     58.99 o 
  -6  21   9      394.29      390.33     58.90 o 
  -5  21   9       29.51       62.24     34.60 o 
  -4  21   9     1338.31     1361.15     52.31 o 
  -3  21   9      108.28      114.36     32.44 o 
  -5  22   9      448.54      486.50     42.77 o 
  -4  22   9      229.45      263.60     37.03 o 
  -3  22   9      346.02      344.97     38.05 o 
  -5  23   9       17.53       31.14     36.32 o 
  -4  23   9       65.20       70.10     50.30 o 
  -3  23   9      525.79      462.05     52.03 o 
  -2  23   9       55.85       45.08     29.36 o 
  -5  24   9      298.92      354.96     40.42 o 
  -4  24   9     1124.53     1022.24     68.40 o 
  -3  24   9      387.17      300.09     51.41 o 
  -2  24   9     2048.26     1960.04     52.67 o 
  -4  25   9      104.04       72.07     53.82 o 
  -3  25   9       41.43       51.43     32.34 o 
  -2  25   9      129.21       97.90     28.76 o 
  -4  26   9        0.59        4.59     58.02 o 
  -3  26   9      663.15      655.01     43.29 o 
  -2  26   9        8.64        0.45     25.50 o 
  -1  26   9      726.17      745.67     43.23 o 
  -3  27   9      407.09      360.15     40.08 o 
  -2  27   9      107.65      107.67     28.49 o 
  -1  27   9      104.72      106.86     33.01 o 
  -3  28   9      196.90      154.48     34.74 o 
  -2  28   9      200.87      201.22     30.23 o 
  -4 -11  10      905.66      864.10     20.88 o 
  -2 -11  10      678.46      600.79     18.91 o 
  -4 -10  10      834.27      815.15     22.04 o 
  -3 -10  10     1236.52      946.52     22.90 o 
  -2 -10  10     1173.67     1097.65     24.47 o 
  -5  -9  10      842.74      891.05     23.22 o 
  -3  -9  10     2201.96     1862.25     30.81 o 
  -2  -9  10      412.50      388.95     18.97 o 
  -5  -8  10       56.85       77.18     15.44 o 
  -3  -8  10      498.17      426.78     25.45 o 
  -6  -7  10     1873.85     1919.15     38.95 o 
  -5  -7  10      613.71      613.80     22.22 o 
  -6  -6  10        0.95       41.61     24.42 o 
  -5  -6  10       23.54       16.32     16.54 o 
  -7  -5  10      987.19      993.83     33.21 o 
  -6  -5  10       80.20       95.25     26.33 o 
  -5  -5  10     2095.76     2016.44     36.62 o 
  -7  -4  10      160.92      193.67     24.03 o 
  -6  -4  10     2545.88     2453.42     52.37 o 
  -5  -4  10       48.93       60.60     19.00 o 
  -8  -3  10     1059.01      951.91     39.26 o 
  -7  -3  10      267.91      288.39     26.76 o 
  -6  -3  10     2996.99     2746.01     52.60 o 
  -5  -3  10      848.45      867.54     29.37 o 
  -8  -2  10       48.64       57.10     38.98 o 
  -7  -2  10     1376.85     1485.75     41.70 o 
  -6  -2  10       14.72       60.18     26.12 o 
  -5  -2  10     1027.59      986.63     30.96 o 
  -8  -1  10      166.71      165.81     41.98 o 
  -7  -1  10       56.37       44.98     25.38 o 
  -6  -1  10      606.21      550.31     39.37 o 
  -5  -1  10      432.83      369.16     24.76 o 
  -8   0  10       34.49       32.75     30.36 o 
  -6   0  10      461.98      417.95     37.89 o 
  -9   1  10      338.55      343.44     37.23 o 
  -8   1  10      166.71      176.64     44.97 o 
  -7   1  10       56.37       66.85     27.90 o 
  -6   1  10      606.21      672.85     38.18 o 
  -5   1  10      432.83      378.07     26.81 o 
  -9   2  10     1312.15     1251.37     49.28 o 
  -8   2  10       48.64       55.11     31.07 o 
  -7   2  10     1376.85     1387.59     44.40 o 
  -6   2  10       14.72       40.64     28.95 o 
  -5   2  10     1027.59      975.84     35.03 o 
  -9   3  10      183.82      172.58     35.81 o 
  -8   3  10     1059.02     1071.54     45.99 o 
  -7   3  10      267.92      254.89     31.02 o 
  -6   3  10     2996.99     2908.85     61.99 o 
  -5   3  10      848.45      805.45     32.73 o 
  -9   4  10       42.51       80.28     34.23 o 
  -8   4  10     1162.88     1345.02     52.60 o 
  -7   4  10      160.92      178.58     32.16 o 
  -6   4  10     2545.88     2079.44     62.11 o 
  -5   4  10       48.93       57.29     23.31 o 
  -9   5  10      584.62      517.42     41.91 o 
  -8   5  10       15.77        7.27     48.75 o 
  -7   5  10      987.20     1027.10     43.11 o 
  -6   5  10       80.20       95.66     28.46 o 
  -5   5  10     2095.76     2045.71     46.77 o 
  -9   6  10      367.68      403.37     40.72 o 
  -8   6  10       36.48       46.19     46.52 o 
  -7   6  10       56.07       77.51     29.12 o 
  -6   6  10        0.95       30.01     30.66 o 
  -5   6  10       23.54       27.44     26.43 o 
  -8   7  10      403.47      488.74     40.78 o 
  -7   7  10      425.49      375.99     35.90 o 
  -6   7  10     1873.84     1781.64     53.72 o 
  -5   7  10      613.71      558.35     32.31 o 
  -8   8  10      126.21      146.78     37.48 o 
  -7   8  10       93.90      110.23     33.33 o 
  -6   8  10      496.13      469.49     40.38 o 
  -5   8  10       56.85       32.25     27.22 o 
  -8   9  10       27.46       12.94     48.94 o 
  -7   9  10       70.98       70.27     32.33 o 
  -6   9  10       35.81       64.71     38.55 o 
  -5   9  10      842.74      808.38     38.63 o 
  -8  10  10      403.62      286.63     58.24 o 
  -7  10  10      310.29      332.13     36.91 o 
  -6  10  10      639.43      714.84     46.46 o 
  -5  10  10      351.26      338.90     31.91 o 
  -8  11  10      327.04      305.78     45.14 o 
  -7  11  10       30.34       49.29     32.74 o 
  -6  11  10     1588.74     1544.38     55.84 o 
  -5  11  10      112.14      112.60     30.39 o 
  -8  12  10        2.16        5.50     53.89 o 
  -7  12  10     1121.62     1224.69     52.01 o 
  -6  12  10      330.18      329.55     40.97 o 
  -5  12  10      287.72      273.39     32.50 o 
  -7  13  10      145.59      157.87     38.03 o 
  -6  13  10      429.74      373.43     43.17 o 
  -5  13  10      882.85      804.68     40.85 o 
  -7  14  10       40.14       31.14     33.05 o 
  -6  14  10      535.71      543.67     55.87 o 
  -5  14  10      159.47      154.33     31.87 o 
  -7  15  10       11.44       28.79     37.60 o 
  -6  15  10      237.79      249.58     40.83 o 
  -5  15  10      227.51      257.24     35.27 o 
  -7  16  10      221.80      303.57     40.25 o 
  -6  16  10       12.05       16.84     39.27 o 
  -5  16  10        5.53       -2.30     28.30 o 
  -4  16  10      282.46      323.49     37.40 o 
  -6  17  10      504.77      501.72     50.69 o 
  -5  17  10       13.06       24.05     32.41 o 
  -4  17  10      375.86      377.30     37.18 o 
  -6  18  10      278.01      270.86     54.90 o 
  -5  18  10       53.95       50.71     33.77 o 
  -4  18  10       91.81       55.34     44.34 o 
  -6  19  10       12.53       42.34     42.75 o 
  -5  19  10      803.49      837.88     44.76 o 
  -4  19  10        8.96        8.85     43.50 o 
  -5  20  10       36.57       84.19     33.49 o 
  -4  20  10      593.74      588.29     43.18 o 
  -5  21  10      141.82      189.14     35.37 o 
  -4  21  10      662.17      637.64     46.02 o 
  -3  21  10      457.97      521.47     38.72 o 
  -5  22  10      209.88      265.95     38.49 o 
  -4  22  10      205.08      197.98     38.39 o 
  -3  22  10       61.83       49.02     34.39 o 
  -5  23  10     1040.34     1150.18     51.96 o 
  -4  23  10       47.20       75.66     37.00 o 
  -3  23  10     1126.18     1232.64     49.36 o 
  -4  24  10      609.37      541.60     59.43 o 
  -3  24  10      129.15      101.32     35.92 o 
  -2  24  10      244.66      239.13     34.69 o 
  -4  25  10      118.00       96.31     36.97 o 
  -3  25  10      177.88      228.43     38.25 o 
  -2  25  10       90.84       51.97     27.99 o 
  -3  26  10      449.08      494.78     41.77 o 
  -2  26  10       15.40       12.19     28.10 o 
  -3  27  10      164.40      155.50     47.46 o 
  -2  27  10      350.53      322.33     33.82 o 
  -1  27  10      189.80      198.46     36.05 o 
  -2  28  10       15.64        1.53     25.56 o 
  -5  -9  11      231.85      225.79     17.29 o 
  -5  -8  11      229.79      247.64     18.39 o 
  -6  -7  11      319.19      290.92     22.50 o 
  -5  -7  11      111.72      102.41     16.93 o 
  -6  -6  11      168.56      175.59     25.59 o 
  -5  -6  11      146.64      156.81     19.50 o 
  -6  -5  11       21.39       49.75     25.79 o 
  -5  -5  11      185.40      182.89     20.42 o 
  -7  -4  11        2.15       14.61     22.40 o 
  -6  -4  11     1290.86     1240.97     40.85 o 
  -5  -4  11      101.01      101.21     20.10 o 
  -7  -3  11      129.44      145.53     25.31 o 
  -6  -3  11     1277.33     1231.92     44.90 o 
  -5  -3  11       33.81       35.02     20.82 o 
  -8  -2  11      404.90      261.43     45.36 o 
  -7  -2  11      267.33      238.08     27.91 o 
  -6  -2  11      822.56      732.93     40.53 o 
  -5  -2  11     1259.00     1228.82     34.76 o 
  -8  -1  11      290.19      262.89     44.25 o 
  -7  -1  11       91.86      100.58     27.34 o 
  -6  -1  11      930.99      792.61     42.47 o 
  -5  -1  11        9.78       12.22     21.73 o 
  -8   0  11      380.61      424.81     39.15 o 
  -6   0  11     1164.38     1135.72     41.54 o 
  -8   1  11      290.19      306.28     36.89 o
[truncated: 998,352 more chars]
